# Supplementary material for: The Aging Features of Thyrotoxicosis Mice: Malnutrition, Immunosenescence and Lipotoxicity
Source: Front Immunol. 2022 Jun 2;13:864929. doi: 10.3389/fimmu.2022.864929 (PMC9201349; doi:10.3389/fimmu.2022.864929)
Supplement: Supplementary file 1 [file Table_1.xlsx]

## Sheet: T-C
Accession	ProteinDescriptions	Gene Name	MW [KDa]	Qvalue	Cscore	C1	C2	C3	C4	average(C)	T1	T2	T3	T4	average(T)	FC	log10(C1)	log10(C2)	log10(C3)	log10(C4)	average(log10 T)	log10(T1)	log10(T2)	log10(T3)	log10(T4)	average(log10 C)	P-value	FC
P60710	Actin, cytoplasmic 1	Actb	41.7367	1.32121e-08	1.11087	298682	99040.2	204736	237408	209967	56841.1	46709.8	55600.2	52511.8	52915.7	0.25202	5.47521	4.99581	5.31119	5.3755	5.28943	4.75466	4.66941	4.74508	4.72026	4.72235	0.000842212	0.892791
O89020	Afamin	Afm	69.3791	5.47086e-09	1.11884	332465	156972	230732	309692	257465	76926.2	93694.1	71136.6	83965.9	81430.7	0.316278	5.52175	5.19582	5.36311	5.49093	5.3929	4.88607	4.97171	4.85209	4.9241	4.9085	0.000414761	0.910177
P11859	Angiotensinogen	Agt	51.9904	1.52356e-07	1.09955	133897	44400.1	99402.7	252780	132620	48779.9	56712.3	52849.7	56213	53638.7	0.404454	5.12677	4.64738	4.9974	5.40274	5.04357	4.68824	4.75368	4.72304	4.74984	4.7287	0.046283	0.937569
P29699	Alpha-2-HS-glycoprotein	Ahsg	37.3256	1.67785e-08	1.10944	3.06972e+06	727225	2.18236e+06	2.55642e+06	2.13393e+06	605420	973868	656416	1.04586e+06	820391	0.384451	6.4871	5.86167	6.33893	6.40763	6.27383	5.78206	5.9885	5.81718	6.01947	5.9018	0.0254452	0.940701
P07724	Serum albumin	Alb	68.6925	5.47086e-09	1.11997	88209008	30006746	49715644	77518784	6.13625e+07	14250380	18378176	17682570	17921076	1.70581e+07	0.277988	7.94551	7.47722	7.69649	7.88941	7.75216	7.15383	7.2643	7.24755	7.25336	7.22976	0.00151624	0.932613
P05064	Fructose-bisphosphate aldolase A	Aldoa	39.3559	9.00519e-06	1.08264	6071.29	5633.29	10322.9	10589	8154.11	6815.8	3885.58	5300.4	5333.93	5333.93	0.65414	3.78328	3.75076	4.0138	4.02485	3.89317	3.83352	3.58946	3.72431	3.72705	3.71858	0.0481627	0.955154
Q91Y97	Fructose-bisphosphate aldolase B	Aldob	39.507	4.44112e-05	1.07534	8738.42	3368.78	7173.27	9412.59	7173.27	4291.21	4363.53	3708.29	4047.58	4102.65	0.571936	3.94143	3.52747	3.85572	3.97371	3.82458	3.63258	3.63984	3.56917	3.6072	3.6122	0.0428304	0.944468
Q07456	Protein AMBP	Ambp	39.0292	1.53893e-08	1.10992	1.66398e+06	390201	1.01332e+06	1.35377e+06	1.10532e+06	240619	343525	289036	283950	289283	0.261718	6.22115	5.59129	6.00575	6.13155	5.98743	5.38133	5.53596	5.46095	5.45324	5.45787	0.00499156	0.911554
P00687	Alpha-amylase 1	Amy1	57.6437	6.7679e-08	1.10297	92387.8	20154.8	49530	64024	56524.2	18623.3	23962.9	20421.3	24894.7	21975.6	0.388782	4.96561	4.30438	4.69487	4.80634	4.6928	4.27006	4.37954	4.31008	4.39611	4.33895	0.0246254	0.924596
Q00623	Apolipoprotein A-I	Apoa1	30.6155	5.47086e-09	1.11785	17482872	5.09445e+06	9351355	12989949	1.12297e+07	2.01186e+06	2539553	2.39438e+06	2.92289e+06	2.46717e+06	0.219701	7.24261	6.7071	6.97087	7.11361	7.00855	6.3036	6.40476	6.37919	6.46581	6.38834	0.00102154	0.911507
P09813	Apolipoprotein A-II	Apoa2	11.3091	1.34275e-08	1.11061	1.10773e+06	1.81592e+06	3500362	1.2898e+06	1.92845e+06	316702	513191	454158	364522	412143	0.213717	6.04443	6.2591	6.54411	6.11052	6.23954	5.50065	5.71028	5.65721	5.56172	5.60747	0.000966403	0.898698
P06728	Apolipoprotein A-IV	Apoa4	45.029	5.47086e-09	1.11684	1316504	491884	818819	1.13125e+06	939615	383278	407040	614102	541611	486508	0.517774	6.11942	5.69186	5.91319	6.05356	5.94451	5.58351	5.60964	5.78824	5.73369	5.67877	0.0234286	0.955297
E9Q414	Apolipoprotein B-100	Apob	509.432	5.47086e-09	1.11789	72122.4	29423.6	55002.3	65307.3	55463.9	13218.1	19451.8	12171	13050	14472.7	0.260939	4.85807	4.4687	4.74038	4.81496	4.72053	4.12117	4.28896	4.08533	4.11561	4.15277	0.000603915	0.879725
Q05020	Apolipoprotein C-II	Apoc2	10.7413	5.47086e-09	1.11997	1.19995e+06	224305	651476	1.76593e+06	960417	89227.4	143844	121176	98019.4	113067	0.117727	6.07916	5.35084	5.8139	6.24697	5.87272	4.9505	5.15789	5.08342	4.99131	5.04578	0.00312457	0.85919
P51910	Apolipoprotein D	Apod	21.5298	8.62514e-08	1.10194	163352	84716.2	108263	127365	120924	35344.2	66004.6	45541	34733	45405.7	0.37549	5.21312	4.92797	5.03448	5.10505	5.07016	4.54832	4.81957	4.6584	4.54074	4.64176	0.00143917	0.915506
P08226	Apolipoprotein E	Apoe	35.8666	1.50721e-08	1.11014	840068	320343	836191	644813	660354	163307	307951	194162	149802	203806	0.308631	5.92431	5.50562	5.92231	5.80943	5.79042	5.21301	5.48848	5.28816	5.17552	5.29129	0.0030717	0.913802
Q01339	Beta-2-glycoprotein 1	Apoh	38.6188	9.56635e-09	1.11309	1.64586e+06	523887	1.2057e+06	1.58475e+06	1.24005e+06	421115	568234	488118	502277	494936	0.399126	6.21639	5.71924	6.08124	6.19996	6.05421	5.6244	5.75453	5.68852	5.70094	5.6921	0.0112442	0.940189
Q9Z1R3	Apolipoprotein M	Apom	21.2733	1.5358e-08	1.11004	467074	195251	333905	358287	338629	159741	199106	174584	167392	175206	0.517397	5.66939	5.29059	5.52362	5.55423	5.50946	5.20342	5.29908	5.24201	5.22374	5.24206	0.00863103	0.951466
Q64726	Zinc-alpha-2-glycoprotein	Azgp1	35.3319	1.9662e-08	1.1088	348277	135496	214344	315779	253474	83907.1	134673	108095	114364	110259	0.434993	5.54193	5.13193	5.33111	5.49938	5.37609	4.9238	5.12928	5.0338	5.05829	5.03629	0.00805893	0.936795
P01887	Beta-2-microglobulin	B2m	13.779	5.24357e-08	1.10401	951758	347125	817731	1.01236e+06	782243	173554	294387	181209	178405	206888	0.264481	5.97853	5.54049	5.91261	6.00533	5.85924	5.23943	5.46892	5.25818	5.25141	5.30448	0.00189044	0.90532
Q03311	Cholinesterase	Bche	68.4623	2.10975e-08	1.10846	38499.4	12526.1	16543.6	43436.8	27751.5	10577.7	14118	11954.7	13880.4	12632.7	0.455208	4.58545	4.09782	4.21863	4.63786	4.38494	4.02439	4.14977	4.07754	4.1424	4.09853	0.0406421	0.934682
Q923D2	Flavin reductase (NADPH)	Blvrb	22.1973	7.28887e-08	1.10262	24231	27380.8	23230.9	22081.2	24231	20359.9	13051.5	11302.4	11580.5	14073.6	0.580809	4.38437	4.43745	4.36607	4.34402	4.38298	4.30878	4.11566	4.05317	4.06373	4.13533	0.00376025	0.943499
Q8CIF4	Biotinidase	Btd	58.1543	7.28483e-07	1.09302	23492.3	9275.87	14667.3	21642.9	17269.6	8115.41	13058	9764.38	10514.3	10363	0.600072	4.37092	3.96735	4.16635	4.33532	4.20999	3.90931	4.11588	3.98964	4.02178	4.00915	0.0479455	0.952296
P98086	Complement C1q subcomponent subunit A	C1qa	25.9744	9.69274e-08	1.10151	78106.6	53718.9	76617	148457	89224.8	40768.7	66592	61251.5	41892.4	52626.2	0.589815	4.89269	4.73013	4.88433	5.1716	4.91969	4.61033	4.82342	4.78712	4.62214	4.71075	0.0495651	0.957531
P14106	Complement C1q subcomponent subunit B	C1qb	26.7173	6.78008e-08	1.1029	377845	119648	225685	252251	243857	35283.6	47121.5	58871.7	50506.9	47945.9	0.196615	5.57731	5.07791	5.3535	5.40183	5.35264	4.54757	4.67322	4.76991	4.70335	4.67351	0.000487913	0.873123
Q02105	Complement C1q subcomponent subunit C	C1qc	25.9916	1.32014e-08	1.11092	286025	76451.1	167804	266706	199246	56393.2	89921.2	60728.3	49662.2	64176.2	0.322095	5.4564	4.88338	5.2248	5.42603	5.24766	4.75123	4.95386	4.78339	4.69603	4.79613	0.00983714	0.913956
Q8CG16	Complement C1r-A subcomponent	C1ra	80.0733	2.25163e-08	1.10814	136207	26967.4	64253.4	102636	82515.9	14944.8	26284.7	16674.2	18140.6	19011.1	0.230393	5.1342	4.43084	4.8079	5.0113	4.84606	4.17449	4.4197	4.22205	4.25865	4.26872	0.00606736	0.880865
Q8CG14	Complement C1s-A subcomponent	C1sa	76.8575	5.47086e-09	1.11685	68250.9	26243.6	66911.2	86369	61943.7	15630.1	20772.2	17449.7	13159.9	16753	0.270455	4.83411	4.41902	4.8255	4.93636	4.75375	4.19396	4.31748	4.24179	4.11925	4.21812	0.00228285	0.887326
P21180	Complement C2	C2	84.7415	1.32525e-07	1.10013	68564.5	11957.5	30830.5	29167.1	35129.9	12437.7	18543.1	11841.8	10563.5	13346.5	0.379919	4.8361	4.07764	4.48898	4.46489	4.4669	4.09474	4.26818	4.07342	4.02381	4.11504	0.0376973	0.921228
P01027	Complement C3	C3	186.484	5.47086e-09	1.11846	2297732	759325	1.52236e+06	2.06274e+06	1.66054e+06	355257	518504	436951	396147	426715	0.256973	6.3613	5.88043	6.18252	6.31444	6.18467	5.55054	5.71475	5.64043	5.59786	5.6259	0.00133678	0.909651
P01029	Complement C4-B	C4b	192.915	7.74687e-09	1.11485	314704	76327.9	159825	151697	175639	84535	101968	77699.4	67454.5	82914.2	0.472073	5.4979	4.88268	5.20365	5.18098	5.1913	4.92704	5.00846	4.89042	4.82901	4.91373	0.0393287	0.946532
P08607	C4b-binding protein	C4bpa	51.5237	1.53893e-08	1.10993	197580	67735.3	128407	258686	163102	57806.8	73298.5	54987.9	52289.1	59595.6	0.365388	5.29574	4.83081	5.10859	5.41277	5.16198	4.76198	4.86509	4.74027	4.71841	4.77144	0.0123013	0.924343
P06684	Complement C5	C5	188.878	8.58803e-09	1.11408	94542.2	65991.6	37290.4	66142.2	65991.6	22425.9	15600.9	4870.86	14299.2	14299.2	0.216682	4.97563	4.81949	4.5716	4.82048	4.7968	4.35075	4.19315	3.68761	4.15531	4.0967	0.00274417	0.85405
Q8K182	Complement component C8 alpha chain	C8a	66.0803	6.59761e-09	1.11566	63717.5	16751.5	55985.6	31723	42044.4	2005.39	752.44	1414.43	1390.75	1390.75	0.0330782	4.80426	4.22405	4.74808	4.50137	4.56944	3.3022	2.87647	3.15058	3.14325	3.11813	4.93234e-05	0.682387
Q8BH35	Complement component C8 beta chain	C8b	66.2293	1.12235e-08	1.11197	57367.1	17979.4	43364.3	51687.7	42599.6	3778.03	9933.47	3696.34	2544.86	4988.18	0.117094	4.75866	4.25477	4.63713	4.71339	4.59099	3.57727	3.9971	3.56777	3.40566	3.63695	0.000698261	0.792193
Q8VCG4	Complement component C8 gamma chain	C8g	22.5079	5.10879e-08	1.10417	51773.2	29366.4	72818.4	30335.9	46073.5	4782.64	2456.91	3307.57	3219.07	3441.55	0.074697	4.71411	4.46785	4.86224	4.48196	4.63154	3.67967	3.39039	3.51951	3.50773	3.52432	3.15364e-05	0.76094
P06683	Complement component C9	C9	62.0023	1.34275e-08	1.11071	150423	36921.1	77570.1	56406.2	80330.1	11467.6	23824.2	20191.3	16216.1	17924.8	0.223139	5.17731	4.56727	4.88969	4.75133	4.8464	4.05947	4.37702	4.30516	4.20995	4.2379	0.00292058	0.874442
P13634	Carbonic anhydrase 1	Ca1	28.3305	1.6556e-07	1.09917	18622	13650.3	23348.7	18867	18622	4782.81	2077.76	2915.94	2984.15	3190.17	0.171312	4.27003	4.13514	4.36826	4.2757	4.26228	3.67968	3.3176	3.46478	3.47482	3.48422	6.02055e-05	0.817454
P00920	Carbonic anhydrase 2	Ca2	29.0326	2.47663e-08	1.10753	227058	48282.6	54104.2	36911.9	91589.1	28802.5	22722.7	19626.7	24791.4	23985.8	0.261885	5.35614	4.68379	4.73323	4.56717	4.83508	4.45943	4.35646	4.29285	4.3943	4.37576	0.0219168	0.905002
Q9QWK4	CD5 antigen-like	Cd5l	38.8627	6.78008e-08	1.1029	157121	87756.7	224443	271366	185172	22108.6	35452	41980	43136.4	35669.2	0.192628	5.19623	4.94328	5.35111	5.43355	5.23104	4.34456	4.54964	4.62304	4.63484	4.53802	0.000789249	0.867517
Q91X79	Chymotrypsin-like elastase family member 1	Cela1	28.9006	1.34275e-08	1.11061	11067.8	10871.3	9027.92	12518.1	10871.3	3766.09	7225.85	7823.71	6037.92	6213.39	0.571543	4.04406	4.03628	3.95559	4.09754	4.03337	3.57589	3.85889	3.89341	3.78089	3.77727	0.00791102	0.936506
P04186	Complement factor B	Cfb	85.0045	5.47086e-09	1.11996	466110	139131	336600	413127	338742	152687	201262	148871	155115	164484	0.485573	5.66849	5.14342	5.52711	5.61608	5.48878	5.1838	5.30376	5.17281	5.19065	5.21276	0.0326798	0.949712
P03953	Complement factor D	Cfd	28.0568	2.79938e-08	1.1069	206276	66939.3	171447	208317	163245	31433.1	41133.8	27949.3	26767.4	31820.9	0.194928	5.31445	4.82568	5.23413	5.31872	5.17325	4.49739	4.6142	4.44637	4.42761	4.49639	0.00081173	0.869162
P06909	Complement factor H	Cfh	139.138	5.47086e-09	1.11997	586127	234746	442450	554532	454464	96473.1	155063	105307	100376	114305	0.251516	5.76799	5.3706	5.64586	5.74393	5.6321	4.98441	5.19051	5.02246	5.00163	5.04975	0.000648937	0.896602
Q61129	Complement factor I	Cfi	67.2605	5.90174e-08	1.10357	589744	204685	446189	361969	400647	111801	127234	72214	67910.4	94789.9	0.236592	5.77066	5.31109	5.64952	5.55867	5.57248	5.04844	5.1046	4.85862	4.83194	4.9609	0.00105617	0.89025
P11680	Properdin	Cfp	50.3272	4.02077e-08	1.10522	323783	71792.1	108916	161402	166473	40230.1	78030.8	45547.2	44687.1	52123.8	0.313106	5.51025	4.85608	5.03709	5.20791	5.15283	4.60455	4.89227	4.65846	4.65018	4.70137	0.0129346	0.912385
Q06890	Clusterin	Clu	51.6556	5.47086e-09	1.11756	296084	128594	300296	238666	240910	91755.3	119727	117968	145648	118775	0.493025	5.47142	5.10922	5.47755	5.37779	5.35899	4.96263	5.07819	5.07177	5.1633	5.06897	0.0115065	0.945881
Q61147	Ceruloplasmin	Cp	121.151	5.47086e-09	1.11997	1.29634e+06	305091	691443	954351	811806	357519	455063	339224	300629	363109	0.447285	6.11272	5.48443	5.83976	5.97971	5.85415	5.5533	5.65807	5.53049	5.47803	5.55497	0.0385867	0.948894
Q9JJN5	Carboxypeptidase N catalytic chain	Cpn1	51.8454	1.08186e-08	1.11224	308959	78931.3	130457	202381	180182	43213.8	68590.2	60220	58844.7	57717.2	0.320327	5.4899	4.89725	5.11547	5.30617	5.2022	4.63562	4.83626	4.77974	4.76971	4.75533	0.00787969	0.914101
P21460	Cystatin-C	Cst3	15.5308	0.000366489	1.06404	10581.6	6327.41	19004.4	6412.97	10581.6	2629.76	2727.88	6769.59	7809.04	4984.07	0.471012	4.02455	3.80123	4.27886	3.80706	3.97792	3.41992	3.43583	3.83056	3.8926	3.64473	0.0481793	0.916238
Q8R242	Di-N-acetylchitobiase	Ctbs	41.2951	1.09961e-05	1.08175	4422.2	1933.41	8280.37	3052.82	4422.2	1511.5	1783.95	1612.64	2404.13	1828.06	0.413382	3.64564	3.28632	3.91805	3.4847	3.58368	3.17941	3.25138	3.20754	3.38096	3.25482	0.0290582	0.908235
P12399	Protein CTLA-2-alpha	Ctla2a	15.8829	0.000116337	1.07051	13394.1	4229.31	17985.3	17967.7	13394.1	2225.37	2543.33	2408.89	2392.53	2392.53	0.178625	4.12691	3.62627	4.25492	4.25449	4.06565	3.3474	3.4054	3.38182	3.37886	3.37837	0.00188148	0.830955
P10605	Cathepsin B	Ctsb	37.2798	4.97275e-08	1.10429	46762.4	22858.7	24410.8	46737.2	35192.2	11008.9	13415.1	20981.1	20518.9	16481	0.468313	4.6699	4.35905	4.38758	4.66966	4.52155	4.04174	4.1276	4.32183	4.31215	4.20083	0.0135327	0.929069
Q8BPB5	EGF-containing fibulin-like extracellular matrix protein 1	Efemp1	54.9528	1.2679e-07	1.10032	41590.7	13095.6	30092.6	71181.3	38990.1	7689.68	12124	8167.12	11441	9855.45	0.252768	4.619	4.11712	4.47846	4.85237	4.51674	3.88591	4.08364	3.91207	4.05847	3.98502	0.00836634	0.882279
Q01279	Epidermal growth factor receptor	Egfr	134.853	2.4025e-08	1.10779	76901.1	28401.2	52872.7	44178.5	50588.4	21133.7	22654	15558.6	10445	17447.8	0.344897	4.88593	4.45334	4.72323	4.64521	4.67693	4.32498	4.35514	4.19197	4.01891	4.22275	0.0042473	0.90289
O88947	Coagulation factor X	F10	54.018	1.23508e-08	1.11131	266232	114468	206706	299198	221651	74534.2	90843.8	74030	64463.4	75967.9	0.342737	5.42526	5.05868	5.31535	5.47596	5.31881	4.87236	4.9583	4.86941	4.80931	4.87734	0.00202987	0.916998
Q80YC5	Coagulation factor XII	F12	65.7013	5.92535e-09	1.11628	235388	95119	159794	151297	160400	58747.4	81095	49577.7	77769.1	66797.3	0.416443	5.37178	4.97827	5.20356	5.17983	5.18336	4.76899	4.90899	4.69529	4.89081	4.81602	0.00420994	0.929131
Q07968	Coagulation factor XIII B chain	F13b	76.1953	1.08186e-08	1.11219	73489.1	21035.3	46714.4	68060.9	52324.9	22861.3	29378.2	23253.3	20866.7	24089.9	0.46039	4.86622	4.32295	4.66945	4.8329	4.67288	4.3591	4.46803	4.36648	4.31945	4.37827	0.0306918	0.936952
P19221	Prothrombin	F2	70.2687	5.47086e-09	1.1196	830296	180247	396394	707613	528638	160551	231680	151848	153046	174281	0.32968	5.91923	5.25587	5.59813	5.8498	5.65576	5.20561	5.36489	5.18141	5.18482	5.23418	0.0178837	0.925461
O88783	Coagulation factor V	F5	247.23	8.58803e-09	1.11394	82939.9	17923.8	40023	49709.3	47649	11591.6	24530.7	17929.6	14267.8	17079.9	0.358453	4.91876	4.25343	4.60231	4.69644	4.61774	4.06414	4.38971	4.25357	4.15436	4.21545	0.020446	0.912882
P70375	Coagulation factor VII	F7	50.2763	1.03899e-06	1.09161	13183.2	6858.43	16635.7	16055.4	13183.2	5121.79	4708.08	6087.61	6219.33	5534.2	0.419792	4.12002	3.83622	4.22104	4.20562	4.09573	3.70942	3.67284	3.78445	3.79374	3.74011	0.00457237	0.913175
Q9QXC1	Fetuin-B	Fetub	42.7128	1.15845e-08	1.11164	330963	211201	452385	348871	335855	151995	215852	108937	153053	157459	0.468831	5.51978	5.3247	5.65551	5.54267	5.51066	5.18183	5.33416	5.03717	5.18484	5.1845	0.00597028	0.940813
E9PV24	Fibrinogen alpha chain	Fga	87.4293	6.82061e-05	1.07324	7920.56	6477.95	11576.3	5707.46	7920.56	5747.61	4237.13	5669.55	5799.48	5363.44	0.677155	3.89876	3.81144	4.06357	3.75644	3.88255	3.75949	3.62707	3.75355	3.76339	3.72587	0.0404653	0.959646
P11276	Fibronectin	Fn1	272.538	5.47086e-09	1.11997	263020	130344	217679	302517	228390	71537	123744	121331	116360	108243	0.47394	5.41999	5.11509	5.33782	5.48075	5.33841	4.85453	5.09252	5.08397	5.06581	5.02421	0.00927634	0.941143
P16858	Glyceraldehyde-3-phosphate dehydrogenase	Gapdh	35.81	3.72035e-06	1.08637	88550.8	2011.78	104956	77848.7	68341.8	3356.99	2182.93	5625.2	1898.82	3265.99	0.047789	4.94719	3.30358	5.02101	4.89125	4.54076	3.52595	3.33904	3.75014	3.27848	3.4734	0.0232159	0.764939
P21614	Vitamin D-binding protein	Gc	53.6003	5.47086e-09	1.11715	1.06881e+06	306718	658374	1.02514e+06	764759	319221	376765	319595	375917	347874	0.454881	6.0289	5.48674	5.81847	6.01078	5.83622	5.50409	5.57607	5.5046	5.57509	5.53996	0.0295897	0.949238
P01642	Ig kappa chain V-V region L7 (Fragment)	Gm10881	12.6151	1.94705e-07	1.09849	1.0546e+06	413869	3.29768e+06	5.56782e+06	2583493	83010.1	1.63907e+06	180776	257631	540123	0.209067	6.02309	5.61686	6.51821	6.74569	6.22596	4.91913	6.2146	5.25714	5.411	5.45047	0.0415375	0.875442
O35930	Platelet glycoprotein Ib alpha chain	Gp1ba	80.0554	3.29789e-07	1.09622	44931.8	20803.1	61455.1	58956.7	46536.7	10196.1	10466.4	12789.7	9647.71	10775	0.231537	4.65255	4.31813	4.78856	4.77053	4.63244	4.00843	4.0198	4.10686	3.98442	4.02988	0.000857364	0.869925
O70362	Phosphatidylinositol-glycan-specific phospholipase D	Gpld1	93.2553	6.14103e-09	1.11598	369905	156566	293451	410051	307493	77561.3	123972	123345	96879.2	105439	0.342899	5.56809	5.1947	5.46754	5.61284	5.46079	4.88965	5.09332	5.09112	4.98623	5.01508	0.002785	0.91838
P13020	Gelsolin	Gsn	85.9416	8.61862e-09	1.11355	465514	190601	377998	487988	380525	98526.2	127092	154334	138719	129668	0.340761	5.66793	5.28013	5.57749	5.68841	5.55349	4.99355	5.10412	5.18846	5.14214	5.10707	0.00245521	0.919614
P01898	H-2 class I histocompatibility antigen, Q10 alpha chain	H2-Q10	37.251	4.90819e-08	1.10437	262577	292667	307114	339938	300574	109185	178573	150602	149265	146906	0.488752	5.41926	5.46637	5.4873	5.5314	5.47608	5.03816	5.25182	5.17783	5.17396	5.16044	0.000378505	0.94236
Q8K0D2	Hyaluronan-binding protein 2	Habp2	62.3566	1.64276e-07	1.09922	37601.5	17525.5	28257.4	42282.5	31416.7	9170.38	13772.9	10064.9	9730.36	10684.6	0.340094	4.57521	4.24367	4.45113	4.62616	4.47404	3.96239	4.13903	4.00281	3.98813	4.02309	0.00149388	0.899206
P01942	Hemoglobin subunit alpha	Hba	15.0852	3.97205e-08	1.10532	7001337	4.30445e+06	5.62505e+06	6338970	5.81745e+06	3.25983e+06	3.04664e+06	2.43545e+06	3.82599e+06	3.14198e+06	0.540095	6.84518	6.63392	6.75013	6.80202	6.75781	6.51319	6.48382	6.38658	6.58274	6.49158	0.00240017	0.960605
Q9R098	Hepatocyte growth factor activator	Hgfac	70.5678	1.27363e-08	1.11111	37462.4	24504.6	34172.4	43347.1	34871.6	16722.7	30881.9	22171.2	19851.8	22406.9	0.642555	4.5736	4.38925	4.53368	4.63696	4.53337	4.22331	4.4897	4.34579	4.2978	4.33915	0.0224709	0.957158
Q9ESB3	Histidine-rich glycoprotein	Hrg	59.1628	2.44014e-08	1.10767	781321	237823	441824	869615	582645	179942	217164	159362	218469	193734	0.332508	5.89283	5.37625	5.64525	5.93933	5.71341	5.25513	5.33679	5.20238	5.33939	5.28342	0.00914691	0.92474
P20029	Endoplasmic reticulum chaperone BiP	Hspa5	72.422	1.72476e-06	1.08949	14609.4	6942.35	16205.5	22450	15051.8	3980.76	4928.22	6919.45	6047.81	5469.06	0.363349	4.16463	3.84151	4.20966	4.35122	4.14175	3.59997	3.69269	3.84007	3.7816	3.72858	0.00682642	0.900242
Q9DBD0	Inhibitor of carbonic anhydrase	Ica	76.7657	5.47086e-09	1.1174	359697	101282	213582	250961	231380	96940	129585	125176	120552	118063	0.510256	5.55594	5.00553	5.32956	5.39961	5.32266	4.9865	5.11255	5.09752	5.08117	5.06944	0.0389468	0.952426
P47878	Insulin-like growth factor-binding protein 3	Igfbp3	31.6869	3.40938e-08	1.10598	34098.3	9508.05	31855.6	35825.5	27821.9	12401.8	12585.3	14632.9	9947.67	12391.9	0.445403	4.53273	3.97809	4.50319	4.55419	4.39205	4.09348	4.09986	4.16533	3.99772	4.0891	0.0389178	0.931023
P01867	Ig gamma-2B chain C region	Igh-3	44.2594	7.74687e-09	1.11478	1.80612e+06	2222303	3317142	3.01901e+06	2591144	1.19344e+06	2.1231e+06	1.34127e+06	1.86058e+06	1.6296e+06	0.628911	6.25675	6.3468	6.52076	6.47986	6.40104	6.0768	6.32697	6.12752	6.26965	6.20023	0.0275328	0.968628
P01863	Ig gamma-2A chain C region, A allele	Ighg	36.3894	5.47086e-09	1.11997	8998603	3.58817e+06	4639911	8729903	6.48915e+06	1.17193e+06	2.32674e+06	2.84211e+06	2065315	2.10152e+06	0.323852	6.95418	6.55487	6.66651	6.94101	6.77914	6.0689	6.36675	6.45364	6.31499	6.30107	0.00510882	0.929479
P01868	Ig gamma-1 chain C region secreted form	Ighg1	35.7046	1.94705e-07	1.09848	1.18395e+06	686257	984618	1.3942e+06	1.06226e+06	213248	136084	313853	171786	208743	0.196509	6.07333	5.83649	5.99327	6.14432	6.01185	5.32888	5.13381	5.49673	5.23499	5.2986	0.000208142	0.881359
P01872	Immunoglobulin heavy constant mu	Ighm	49.972	5.47086e-09	1.11997	1.27776e+06	747844	1.28286e+06	1.939e+06	1.31187e+06	282331	358806	508098	511768	415251	0.316534	6.10645	5.87381	6.10818	6.28758	6.094	5.45076	5.55486	5.70595	5.70907	5.60516	0.00178455	0.919783
P18531	Ig heavy chain V region 3-6	Ighv3-6	13.0949	2.98868e-07	1.09669	670984	455426	574963	915358	654183	55492.2	50045.6	66392.1	73401.1	61332.8	0.0937548	5.82671	5.65842	5.75964	5.96159	5.80159	4.74423	4.69937	4.82212	4.8657	4.78285	4.49655e-06	0.824404
P01837	Immunoglobulin kappa constant	Igkc	11.9341	1.08186e-08	1.11219	944216	676500	731756	1.01483e+06	841824	287757	517498	158863	396246	340091	0.403993	5.97507	5.83027	5.86437	6.00639	5.91902	5.45903	5.71391	5.20102	5.59797	5.49298	0.00566825	0.928021
P01633	Ig kappa chain V19-17	Igk-V19-17	16.4336	7.70974e-07	1.09277	1804201	444765	1.67939e+06	2.36668e+06	1.57376e+06	123104	248710	259935	316421	237043	0.150622	6.25628	5.64813	6.22515	6.37414	6.12593	5.09027	5.39569	5.41487	5.50026	5.35027	0.0029046	0.873382
Q61730	Interleukin-1 receptor accessory protein	Il1rap	65.7406	1.26577e-07	1.10035	249993	63342.7	187405	168870	167402	25155.4	28539.5	12633.8	15669.1	20499.5	0.122456	5.39793	4.8017	5.27278	5.22755	5.17499	4.40063	4.45545	4.10153	4.19504	4.28816	0.000602568	0.828632
Q61702	Inter-alpha-trypsin inhibitor heavy chain H1	Itih1	101.067	1.17746e-08	1.11152	179303	63713	136711	119178	124726	43222.8	56032.4	61812.2	54419.2	53871.7	0.43192	5.25359	4.80423	5.1358	5.0762	5.06745	4.63571	4.74844	4.79107	4.73575	4.72774	0.00748494	0.932963
Q61703	Inter-alpha-trypsin inhibitor heavy chain H2	Itih2	105.928	2.07065e-08	1.10859	582195	213101	562017	810755	542017	112153	171245	131346	136700	137861	0.254348	5.76507	5.32858	5.74975	5.90889	5.68807	5.04981	5.23362	5.11842	5.13577	5.1344	0.00273107	0.902661
Q61704	Inter-alpha-trypsin inhibitor heavy chain H3	Itih3	99.3578	3.02389e-08	1.10655	130298	51886.2	116903	98824.8	99478	19282.5	20722.1	16121.6	13854.3	17495.1	0.175869	5.11494	4.71505	5.06782	4.99487	4.97317	4.28516	4.31643	4.20741	4.14158	4.23765	0.000143043	0.852102
A6X935	Inter alpha-trypsin inhibitor, heavy chain 4	Itih4	104.659	5.58233e-09	1.11657	438129	120618	347127	490763	349159	124365	147741	124906	119572	129146	0.369877	5.6416	5.08141	5.54049	5.69087	5.48859	5.0947	5.1695	5.09658	5.07763	5.1096	0.0179755	0.930949
P01592	Immunoglobulin J chain	Jchain	18.0135	2.10508e-08	1.1085	634443	161750	412917	615176	456072	50114.2	70246.1	113587	116389	87584.1	0.19204	5.80239	5.20885	5.61586	5.789	5.60402	4.69996	4.84662	5.05533	5.06591	4.91696	0.00288656	0.877397
P26262	Plasma kallikrein	Klkb1	71.3826	6.66069e-08	1.10305	326384	87706.1	185471	240847	210102	62301.6	100298	99504.9	81179.9	85821.2	0.408474	5.51373	4.94303	5.26828	5.38174	5.27669	4.7945	5.00129	4.99784	4.90945	4.92577	0.0184702	0.933496
O08677	Kininogen-1	Kng1	73.1021	8.58803e-09	1.11375	1890752	635483	1.09008e+06	1.45999e+06	1.26908e+06	444759	448624	431523	455557	445116	0.35074	6.27663	5.8031	6.03746	6.16435	6.07039	5.64812	5.65188	5.635	5.65854	5.64839	0.00301144	0.930483
P04104	Keratin, type II cytoskeletal 1	Krt1	65.6059	5.47086e-09	1.11997	508211	141322	339763	433752	355762	108621	77327.7	81310.3	146192	103363	0.290539	5.70604	5.15021	5.53118	5.63724	5.50617	5.03591	4.88833	4.91015	5.16492	4.99983	0.00548338	0.908042
P02535	Keratin, type I cytoskeletal 10	Krt10	57.7698	4.90819e-08	1.10436	559191	155164	318847	356901	347526	47785.5	70766.9	53608.2	98684.3	67711.3	0.194838	5.74756	5.19079	5.50358	5.55255	5.49862	4.6793	4.84983	4.72923	4.99425	4.81315	0.00113633	0.875338
Q9QWL7	Keratin, type I cytoskeletal 17	Krt17	48.1618	2.11288e-08	1.1084	572507	95400	307823	268338	311017	57405.7	58525.9	49435.8	70758.8	59031.5	0.189802	5.75778	4.97955	5.4883	5.42868	5.41358	4.75895	4.76735	4.69404	4.84978	4.76753	0.00387318	0.880662
Q3TTY5	Keratin, type II cytoskeletal 2 epidermal	Krt2	70.9227	1.27363e-08	1.11113	375485	66594.5	243494	222029	226901	27591.4	12107.4	19300.3	46543.4	26385.6	0.116287	5.57459	4.82344	5.38649	5.34641	5.28273	4.44077	4.08305	4.28556	4.66786	4.36931	0.00204925	0.827093
Q6IFX2	Keratin, type I cytoskeletal 42	Krt42	50.1331	2.49428e-07	1.09747	46178	10222.1	20055.5	18927.3	23845.7	17525.3	6621.42	5220.3	9968.75	9833.94	0.412398	4.66444	4.00954	4.30223	4.27709	4.31332	4.24367	3.82095	3.7177	3.99864	3.94524	0.0414203	0.914663
Q922U2	Keratin, type II cytoskeletal 5	Krt5	61.7667	3.37147e-08	1.10604	12722	21914.8	10872.8	14386.7	14974.1	9665.6	9707.65	8742.89	10835.5	9737.9	0.650317	4.10455	4.34074	4.03634	4.15796	4.1599	3.98523	3.98711	3.94165	4.03485	3.98721	0.0219845	0.958488
Q3UV17	Keratin, type II cytoskeletal 2 oral	Krt76	62.8446	7.76423e-08	1.10236	659725	83388.5	306431	325296	343710	91442.3	82615.3	58853.2	127426	90084.3	0.262094	5.81936	4.92111	5.48633	5.51228	5.43477	4.96115	4.91706	4.76977	5.10526	4.93831	0.0236346	0.908651
P16301	Phosphatidylcholine-sterol acyltransferase	Lcat	49.7469	5.47086e-09	1.11968	215614	88567.3	213954	187978	176528	49182.6	50057.6	47030.5	45285.7	47889.1	0.271283	5.33368	4.94727	5.33032	5.27411	5.22134	4.69181	4.69947	4.67238	4.65596	4.67991	0.00056113	0.896303
P06151	L-lactate dehydrogenase A chain	Ldha	36.4985	2.97027e-06	1.08728	13806.7	3803.11	10623.6	26993.4	13806.7	7143.92	3904.15	2809.99	3972.44	4457.63	0.32286	4.14009	3.58014	4.02627	4.43126	4.04444	3.85394	3.59153	3.44871	3.59906	3.62331	0.0374985	0.895874
P51885	Lumican	Lum	38.265	6.04504e-09	1.11612	460924	92427.6	252387	245363	262775	93876.1	113550	110994	108401	106705	0.406071	5.66363	4.9658	5.40207	5.38981	5.35533	4.97256	5.05519	5.0453	5.03503	5.02702	0.032487	0.938695
P45700	Mannosyl-oligosaccharide 1,2-alpha-mannosidase IA	Man1a1	73.2758	5.91958e-08	1.10351	48911.8	16146.2	31671	62524.1	39813.3	5965.27	13461.4	5175.33	9595.93	8549.47	0.214739	4.68941	4.20807	4.50066	4.79605	4.54855	3.77563	4.12909	3.71394	3.98209	3.90019	0.0033902	0.857457
P98064	Mannan-binding lectin serine protease 1	Masp1	79.9683	1.08062e-08	1.1124	71028.7	21135.1	52795.1	76233.3	55298	14219.9	20587.3	21577.6	17510.4	18473.8	0.334077	4.85143	4.325	4.72259	4.88214	4.69529	4.1529	4.3136	4.334	4.2433	4.26095	0.00897661	0.907494
P39039	Mannose-binding protein A	Mbl1	25.396	2.94678e-07	1.09677	174258	71500.7	145827	130122	130427	32883.6	99008.1	33338.7	68410	58410.1	0.447837	5.24119	4.85431	5.16384	5.11435	5.09342	4.51698	4.99567	4.52295	4.83512	4.71768	0.0207649	0.92623
P26928	Hepatocyte growth factor-like protein	Mst1	80.6191	8.58803e-09	1.1138	28430.5	14355	25192.8	22978.3	22739.1	8908.64	18318.3	11412.6	17235.1	13968.7	0.6143	4.45378	4.157	4.40128	4.36132	4.34335	3.94981	4.26289	4.05738	4.23641	4.12662	0.0354281	0.950103
P28665	Murinoglobulin-1	Mug1	165.298	7.27297e-09	1.11517	1.51373e+06	402822	594132	1.01854e+06	882304	67153.9	64428.7	41931	48996.3	55627.5	0.063048	6.18005	5.60511	5.77388	6.00798	5.89175	4.82707	4.80908	4.62254	4.69016	4.73721	7.24622e-05	0.804041
P28666	Murinoglobulin-2	Mug2	162.382	5.47086e-09	1.11996	1.4846e+06	614607	1217954	1.67051e+06	1.24692e+06	86185.7	113531	58243.7	53298.9	77814.9	0.0624058	6.17161	5.7886	6.08563	6.22285	6.06717	4.93544	5.05511	4.76525	4.72672	4.87063	3.47344e-05	0.802784
B1AY10	Transcriptional repressor NF-X1	Nfx1	123.811	0.00445608	1.04418	9051276	4.13219e+06	6.17879e+06	6981326	6.5859e+06	3049595	4.21482e+06	4022169	3703094	3.74742e+06	0.569007	6.95671	6.61618	6.7909	6.84394	6.80193	6.48424	6.62478	6.60446	6.56856	6.57051	0.0121612	0.965977
Q9Z126	Platelet factor 4	Pf4	11.2435	1.39773e-07	1.09992	316646	160457	426341	363140	316646	67310.3	106168	95196.5	82808.5	87870.8	0.277505	5.50057	5.20536	5.62976	5.56007	5.47394	4.82808	5.02599	4.97862	4.91808	4.93769	0.000983667	0.902036
P62962	Profilin-1	Pfn1	14.9572	1.21158e-05	1.08133	105497	30701.6	87620.8	58082	70475.3	8900.42	9451.71	8920.69	10534	9451.71	0.134114	5.02324	4.48716	4.94261	4.76404	4.80426	3.94941	3.97551	3.9504	4.02259	3.97448	0.000226208	0.827282
P52480	Pyruvate kinase PKM	Pkm	57.8449	5.31437e-07	1.0943	27984.4	14664.8	33007.7	36280.7	27984.4	6029.45	5910.68	10072.7	7515.8	7382.15	0.263795	4.44692	4.16628	4.51862	4.55968	4.42287	3.78028	3.77164	4.00314	3.87598	3.85776	0.000796372	0.87223
Q60963	Platelet-activating factor acetylhydrolase	Pla2g7	49.2583	4.10488e-06	1.08593	47822	18271.4	34013	43167.8	35818.6	8929.26	13171.2	13852.3	9333.06	11321.5	0.316078	4.67963	4.26177	4.53165	4.63516	4.52705	3.95082	4.11963	4.14152	3.97002	4.0455	0.00195718	0.893627
P20918	Plasminogen	Plg	90.8079	8.58803e-09	1.11393	597085	245854	535338	834094	553093	226062	271623	207786	234665	235034	0.424945	5.77604	5.39068	5.72863	5.92122	5.70414	5.35423	5.43397	5.31762	5.37045	5.36906	0.0133502	0.941258
P52430	Serum paraoxonase/arylesterase 1	Pon1	39.5652	1.69084e-08	1.10938	331257	218814	663430	554724	442056	105792	163996	176709	140326	146706	0.331871	5.52017	5.34007	5.82179	5.74408	5.60653	5.02445	5.21483	5.24726	5.14714	5.15842	0.00484811	0.920074
P33587	Vitamin K-dependent protein C	Proc	51.818	1.627e-08	1.10966	62195.3	9262.16	25742.4	28997.6	31549.4	5861.97	5681.9	5467.01	4307.16	5329.51	0.168926	4.79376	3.96671	4.41065	4.46236	4.40837	3.76804	3.75449	3.73775	3.63419	3.72362	0.00369829	0.84467
Q9CQW3	Vitamin K-dependent protein Z	Proz	44.3044	1.51521e-07	1.09959	129517	59020.4	106737	114869	102536	39440.9	49759.6	36263.4	36374.9	40459.7	0.394591	5.11233	4.771	5.02832	5.0602	4.99296	4.59595	4.69688	4.55947	4.5608	4.60327	0.00163033	0.921953
Q9R1P3	Proteasome subunit beta type-2	Psmb2	22.9064	1.98415e-05	1.07913	231349	74907.2	300633	318506	231349	46615.9	53541.6	30258	62556	48242.9	0.208529	5.36427	4.87452	5.47804	5.50312	5.30499	4.66853	4.72869	4.48084	4.79627	4.66858	0.0038151	0.880037
Q61838	Pregnancy zone protein	Pzp	165.853	5.47086e-09	1.11799	5.11957e+06	1.76844e+06	3.66876e+06	3.91695e+06	3.61843e+06	669794	965550	851230	731313	804472	0.222326	6.70923	6.24759	6.56452	6.59295	6.52857	5.82594	5.98477	5.93005	5.8641	5.90122	0.000488959	0.903906
P70274	Selenoprotein P	Selenop	42.7056	2.62836e-07	1.09722	62809	17575.4	24356.4	81475.9	46554.2	10312.1	12202.3	13908.6	15873.5	13074.1	0.280837	4.79802	4.2449	4.38661	4.91103	4.58514	4.01335	4.08644	4.14328	4.20067	4.11094	0.0140764	0.896578
Q8R121	Protein Z-dependent protease inhibitor	Serpina10	51.7974	2.11288e-08	1.10839	221901	29872.1	72333	104589	107174	16372.5	32108.9	26986.5	19944.3	23853	0.222564	5.34616	4.47527	4.85934	5.01949	4.92506	4.21411	4.50663	4.43115	4.29982	4.36293	0.0132915	0.885862
P07758	Alpha-1-antitrypsin 1-1	Serpina1a	46.0026	9.72956e-09	1.11297	4372634	2.7782e+06	3556416	3.73963e+06	3.61172e+06	3146611	3.17732e+06	1.95191e+06	2.58067e+06	2.71413e+06	0.751477	6.64074	6.44376	6.55101	6.57283	6.55209	6.49784	6.50206	6.29046	6.41173	6.42552	0.0481961	0.980684
P07759	Serine protease inhibitor A3K	Serpina3k	46.8799	7.74687e-09	1.11473	8527777	3.77164e+06	5227951	7.35464e+06	6.2205e+06	2.38753e+06	2.8577e+06	2.57952e+06	1.62659e+06	2.36283e+06	0.379846	6.93084	6.57653	6.71833	6.86656	6.77306	6.37795	6.45602	6.41154	6.21128	6.3642	0.00260214	0.939633
Q03734	Serine protease inhibitor A3M	Serpina3m	47.0642	8.61862e-09	1.1136	2.91802e+06	915968	2.0617e+06	2.06156e+06	1.98931e+06	837341	918158	1.01385e+06	587460	839203	0.421856	6.46509	5.96188	6.31423	6.3142	6.26385	5.9229	5.96292	6.00598	5.76898	5.91519	0.0129664	0.944339
Q91WP6	Serine protease inhibitor A3N	Serpina3n	46.718	1.15845e-08	1.11162	158894	115281	88803.1	198907	140471	63914.6	83810.6	89486	78427.3	78909.6	0.561749	5.20111	5.06176	4.94843	5.29865	5.12749	4.8056	4.9233	4.95176	4.89447	4.89378	0.0154133	0.954421
Q61247	Alpha-2-antiplasmin	Serpinf2	54.9719	1.15845e-08	1.11165	512086	202369	377236	373341	366258	165494	236010	157037	214217	193189	0.527468	5.70934	5.30614	5.57661	5.57211	5.54105	5.21878	5.37293	5.196	5.33085	5.27964	0.0164576	0.952823
Q8K1I3	Secreted phosphoprotein 24	Spp2	23.1361	2.13573e-05	1.0788	158158	35629.3	161941	300703	164108	41319.3	38068.5	59620.3	44413.1	45855.3	0.279422	5.19909	4.55181	5.20936	5.47814	5.1096	4.61615	4.58057	4.77539	4.64751	4.65491	0.0323542	0.911012
O88968	Transcobalamin-2	Tcn2	47.5858	8.61862e-09	1.11356	51214.1	21973.8	53454.1	78214.3	51214.1	12874.4	13078.8	22588.4	19251.8	16948.3	0.330931	4.70939	4.34191	4.72798	4.89329	4.66814	4.10973	4.11657	4.35388	4.28447	4.21616	0.00690939	0.903178
Q921I1	Serotransferrin	Tf	76.7238	5.47086e-09	1.11687	10031184	3.38848e+06	5782464	6695776	6.47448e+06	3101172	3.34783e+06	3838418	3.51104e+06	3.44962e+06	0.532802	7.00135	6.53001	6.76211	6.8258	6.77982	6.49153	6.52476	6.58415	6.54544	6.53647	0.0249077	0.964107
Q62351	Transferrin receptor protein 1	Tfrc	85.7314	4.22223e-06	1.0858	34613.4	5397.17	5953.96	10637.6	14150.5	2531.32	4055.4	5208.83	5120.3	4228.96	0.298855	4.53924	3.73217	3.77481	4.02684	4.01826	3.40335	3.60803	3.71674	3.7093	3.60935	0.043009	0.898237
P82198	Transforming growth factor-beta-induced protein ig-h3	Tgfbi	74.597	3.28883e-08	1.10623	10306	7079.04	6460.68	17378.3	10306	3295.19	4796.98	5730.46	5761.42	4896.01	0.475064	4.01309	3.84997	3.81028	4.24001	3.97834	3.51788	3.68097	3.75819	3.76053	3.67939	0.0191397	0.924857
P35441	Thrombospondin-1	Thbs1	129.647	1.14944e-08	1.11184	205263	81345.5	248754	196777	183035	29306.4	31120	29497	36729.8	31663.3	0.172991	5.31231	4.91033	5.39577	5.29397	5.2281	4.46696	4.49304	4.46978	4.56502	4.4987	0.000292074	0.860485
P26039	Talin-1	Tln1	269.821	3.96734e-07	1.09546	20695.9	8412.62	19238.3	21773.3	17530	1971.75	1560.34	1517.63	1020.79	1517.63	0.086573	4.31588	3.92493	4.28417	4.33792	4.21573	3.29485	3.19322	3.18116	3.00894	3.16954	4.75406e-05	0.751838
P20065	Thymosin beta-4	Tmsb4x	5.67946	7.70974e-07	1.09277	64235	16221.9	47903	46384.4	43686.1	4567.34	4180.63	3641.8	3291.69	3920.37	0.0897395	4.80777	4.2101	4.68036	4.66637	4.59115	3.65966	3.62124	3.56132	3.51742	3.58991	0.000152471	0.781919
P17751	Triosephosphate isomerase	Tpi1	32.1918	0.00754071	1.03742	9505.29	5217.12	10041.2	13257.6	9505.29	3509.92	4189.44	1768.87	3156.08	3156.08	0.332034	3.97797	3.71743	4.00179	4.12246	3.95491	3.5453	3.62216	3.2477	3.49915	3.47857	0.00336297	0.879558
Q8K558	Trem-like transcript 1 protein	Treml1	33.5223	1.07884e-07	1.10102	66279.8	173712	125127	91300.3	114105	55577.2	61468.3	41805.6	58709	54390	0.476668	4.82138	5.23983	5.09735	4.96047	5.02976	4.7449	4.78865	4.62123	4.7687	4.73087	0.0110025	0.940576
P07309	Transthyretin	Ttr	15.7759	1.06299e-08	1.11251	9674196	3.96715e+06	5328819	5.57539e+06	6.13639e+06	1.38921e+06	1.69182e+06	1.51713e+06	1.26905e+06	1.4668e+06	0.239033	6.98561	6.59848	6.72663	6.74628	6.76425	6.14277	6.22835	6.18102	6.10348	6.16391	0.000202123	0.911247
P68369	Tubulin alpha-1A chain	Tuba1a	50.1356	5.80464e-05	1.07403	57198.8	13394.2	57757.4	28218.6	39142.2	5702.04	5394.36	7250.56	6352.36	6174.83	0.157754	4.75739	4.12692	4.76161	4.45053	4.52411	3.75603	3.73194	3.86037	3.80293	3.78782	0.00151694	0.837252
Q64727	Vinculin	Vcl	116.717	6.01657e-07	1.09379	8711.86	7816.96	15589.4	18071.9	12547.5	1560.68	2196.36	2109.4	4681.64	2637.02	0.210163	3.94011	3.89304	4.19283	4.257	4.07075	3.19331	3.3417	3.32416	3.6704	3.38239	0.00115418	0.830903
Q9QZ25	Vascular non-inflammatory molecule 3	Vnn3	56.3051	5.24357e-08	1.10402	71491.6	19944.8	37416.2	54347.3	45800	20289.3	18893.1	15484.6	14595.3	17315.6	0.378069	4.85426	4.29983	4.57306	4.73518	4.61558	4.30727	4.2763	4.1899	4.16421	4.23442	0.0111781	0.917419
P29788	Vitronectin	Vtn	54.849	5.47086e-09	1.1182	757455	233088	366795	728388	521431	178835	220843	220742	223297	210929	0.404519	5.87936	5.36752	5.56442	5.86236	5.66842	5.25245	5.34408	5.34388	5.34888	5.32233	0.0166345	0.938944
Q8CIZ8	von Willebrand factor	Vwf	309.269	5.9177e-08	1.10354	23335.1	6073.59	11963	22089.6	15865.3	3932.63	3096.1	3728.57	9723.37	5120.17	0.322727	4.36801	3.78345	4.07784	4.34419	4.14337	3.59468	3.49082	3.57154	3.98782	3.66121	0.0169684	0.883632
P62259	14-3-3 protein epsilon	Ywhae	29.1739	1.72131e-08	1.10929	12904.2	8157.16	13004.1	17551.2	12904.2	3970.85	2829.56	1504.06	3934.64	3059.78	0.237115	4.11073	3.91154	4.11408	4.24431	4.09516	3.59888	3.45172	3.17726	3.59491	3.45569	0.000905539	0.843847
P01843	Ig lambda-1 chain C region		11.5748	1.46943e-08	1.11027	204198	141134	177833	402389	231388	30025.1	44303.1	37213	53568.8	41277.5	0.178391	5.31005	5.14963	5.25001	5.60465	5.32859	4.47748	4.64643	4.5707	4.72891	4.60588	0.000320813	0.864372
P01787	Ig heavy chain V regions TEPC 15/S107/HPCM1/HPCM2/HPCM3		13.7774	3.37096e-08	1.10607	241939	21405.3	66783.7	83866.8	103499	12868.3	12047.3	22855.4	24353.6	18031.2	0.174216	5.38371	4.33052	4.82467	4.92359	4.86562	4.10952	4.08089	4.35899	4.38656	4.23399	0.0168645	0.870185
P01723	Ig lambda-1 chain V region		12.2217	2.97027e-06	1.08729	319301	170178	375530	412194	319301	31671.8	67912.2	70726	85620.4	63982.6	0.200384	5.5042	5.2309	5.57464	5.6151	5.48121	4.50067	4.83195	4.84958	4.93258	4.77869	0.000786437	0.871832
P01746	Ig heavy chain V region 93G7		15.5144	1.10251e-06	1.09132	294394	254756	284303	478145	327899	48052.2	86706.6	93981.6	63253.5	72998.5	0.222625	5.46893	5.40612	5.45378	5.67956	5.5021	4.68171	4.93805	4.97304	4.80108	4.84847	0.000175903	0.881204
P01636	Ig kappa chain V-V region MOPC 149		12.0304	2.31782e-08	1.10797	2.43546e+06	329682	702386	1.8299e+06	1.32436e+06	136596	322491	238827	220071	229496	0.173289	6.38658	5.51809	5.84658	6.26243	6.00342	5.13544	5.50852	5.37808	5.34256	5.34115	0.0104841	0.889685
P01630	Ig kappa chain V-II region 7S34.1		12.4962	1.01195e-07	1.10127	183486	144745	232021	446077	251582	31766.6	66109.9	68998	96955.1	65957.4	0.26217	5.2636	5.1606	5.36553	5.64941	5.35979	4.50197	4.82027	4.83884	4.98657	4.78691	0.00394972	0.893116
P01635	Ig kappa chain V-V region K2 (Fragment)		12.5813	3.02389e-08	1.10658	1.33994e+06	417341	1565286	1.84689e+06	1.29237e+06	155757	520933	197417	265887	284998	0.220525	6.12709	5.62049	6.19459	6.26644	6.05215	5.19245	5.71678	5.29538	5.4247	5.40733	0.00660222	0.893455
P01680	Ig kappa chain V-IV region S107B			1.21899e-06	1.09091	325049	191006	261576	350875	282127	55228.2	94802.2	93041.7	67266	77584.5	0.274999	5.51195	5.28105	5.4176	5.54515	5.43894	4.74216	4.97682	4.96868	4.8278	4.87886	0.00024401	0.897025
P01634	Ig kappa chain V-V region MOPC 21		14.9019	2.51219e-08	1.10745	588240	421554	1.00262e+06	1.43762e+06	862509	86551.4	439132	149485	238633	228450	0.264867	5.76955	5.62485	6.00114	6.15764	5.8883	4.93727	5.64259	5.1746	5.37773	5.28305	0.00969892	0.897212
P18525	Ig heavy chain V region 5-84		12.8718	1.32394e-06	1.09055	194835	135438	184457	369055	220946	37035.6	117119	109727	25944.9	72456.6	0.327938	5.28967	5.13174	5.26589	5.56709	5.3136	4.56862	5.06863	5.04031	4.41405	4.7729	0.014448	0.898243
P01725	Ig lambda-1 chain V region S178		11.654	3.98455e-07	1.09543	64676.2	56323.7	99157.8	177042	99299.8	19279.5	21920.3	32850.5	57351.5	32850.5	0.330821	4.81074	4.75069	4.99633	5.24808	4.95146	4.2851	4.34085	4.51654	4.75855	4.47526	0.0107892	0.903826
P06330	Ig heavy chain V region AC38 205.12		12.9343	5.47086e-09	1.11767	2.08795e+06	906200	1817227	2334916	1.78657e+06	294414	466838	426288	597051	446148	0.249723	6.31972	5.95722	6.25941	6.36827	6.22616	5.46896	5.66917	5.6297	5.77601	5.63596	0.00094988	0.905207
P01638	Ig kappa chain V-V region L6 (Fragment)		12.9858	2.44825e-08	1.10763	415651	122587	209183	546188	323402	54190.4	124310	93007.3	97688	92299	0.2854	5.61873	5.08845	5.32053	5.73734	5.44126	4.73392	5.09451	4.96852	4.98984	4.9467	0.0121146	0.909109
P01665	Ig kappa chain V-III region PC 7043		12.0022	3.62608e-08	1.10571	238061	51743.7	97176.3	112177	124790	21041.3	40165.9	58343.5	51262.6	42703.3	0.342203	5.37669	4.71386	4.98756	5.0499	5.032	4.32307	4.60386	4.76599	4.7098	4.60068	0.0212359	0.914284
P01631	Ig kappa chain V-II region 26-10		12.2729	2.64078e-08	1.10722	2.71542e+06	1.46805e+06	1.91099e+06	3522566	2.40426e+06	385584	780435	927213	702922	699038	0.29075	6.43384	6.16674	6.28126	6.54686	6.35717	5.58612	5.89234	5.96718	5.84691	5.82314	0.00197018	0.915994
P01878	Ig alpha chain C region		36.8759	3.2301e-07	1.09632	334198	168661	228168	321745	263193	54704.3	114081	147234	69701.3	96430.2	0.366386	5.524	5.22701	5.35825	5.50751	5.4042	4.73802	5.05721	5.16801	4.84324	4.95162	0.00470058	0.916255
P01647	Ig kappa chain V-V region HP 124E1		11.9653	2.76656e-08	1.10697	257275	134111	397838	711072	375074	171438	86977.5	217008	97361.2	143196	0.381781	5.4104	5.12746	5.59971	5.85191	5.49737	5.23411	4.93941	5.33647	4.98839	5.12459	0.0421186	0.93219
P03987	Ig gamma-3 chain C region		43.9291	9.73509e-08	1.10145	1.19165e+06	509482	609415	1.51763e+06	957044	172131	449466	509821	413947	386341	0.403682	6.07615	5.70713	5.78491	6.18116	5.93734	5.23586	5.6527	5.70742	5.61694	5.55323	0.024677	0.935306
P18527	Ig heavy chain V region 914		10.6611	6.78008e-08	1.1029	18380.7	20520.6	12089.1	22532.5	18380.7	12817.4	10790.9	13201.6	14459.8	12817.4	0.69733	4.26436	4.31219	4.0824	4.35281	4.25294	4.1078	4.03306	4.12063	4.16016	4.10541	0.0323099	0.965312
Q06770	Corticosteroid-binding globulin	Serpina6	44.7692	5.47086e-09	1.11696	145601	145477	227951	146026	166264	200897	228167	190830	267938	221958	1.33498	5.16316	5.1628	5.35784	5.16443	5.21206	5.30297	5.35825	5.28065	5.42803	5.34248	0.0339429	1.02502
Q61646	Haptoglobin	Hp	38.7523	1.15845e-08	1.11164	94663.9	69582.6	116866	97543	94663.9	175416	563370	218640	84811.2	260559	2.75247	4.97618	4.8425	5.06769	4.9892	4.96889	5.24407	5.75079	5.33973	4.92845	5.31576	0.0480237	1.06981
P02088	Hemoglobin subunit beta-1	Hbb-b1	15.8402	1.34275e-08	1.11064	2507574	3241557	1.63211e+06	2.26131e+06	2.41064e+06	8.09491e+06	5.35546e+06	6600834	6495794	6.63675e+06	2.75311	6.39925	6.51075	6.21275	6.35436	6.36928	6.90821	6.7288	6.8196	6.81263	6.81731	0.000390505	1.07034
P34928	Apolipoprotein C-I	Apoc1	9.69641	1.12581e-07	1.10085	48553	296813	150036	93840.1	147311	251776	429186	436994	341103	364765	2.47616	4.68622	5.47248	5.17619	4.97239	5.07682	5.40101	5.63265	5.64048	5.53289	5.55176	0.0174531	1.09355
Q00897	Alpha-1-antitrypsin 1-4	Serpina1d	45.9984	2.94678e-07	1.09676	153484	56040.4	61019.5	246612	129289	379329	298963	291283	329886	324865	2.51271	5.18606	4.7485	4.78547	5.39201	5.02801	5.57902	5.47562	5.46432	5.51836	5.50933	0.0115289	1.09573
P17047	Lysosome-associated membrane glycoprotein 2	Lamp2	45.6811	3.98426e-06	1.08606	1651.7	3354.15	3722.94	4687.81	3354.15	8475.44	8710.02	7679.75	9036.54	8475.44	2.52685	3.21793	3.52558	3.57089	3.67097	3.49634	3.92816	3.94002	3.88535	3.956	3.92738	0.00237947	1.12328
