# Supplementary material for: The Aging Features of Thyrotoxicosis Mice: Malnutrition, Immunosenescence and Lipotoxicity
Source: Front Immunol. 2022 Jun 2;13:864929. doi: 10.3389/fimmu.2022.864929 (PMC9201349; doi:10.3389/fimmu.2022.864929)
Supplement: Supplementary file 4 [file Table_4.xlsx]

## Sheet: T_C
Alignment ID	Average Rt(min)	Quant mass	Metabolite name	Total score	HMDB	Super Class	Class	Sub Class	VIP	P-value	adj.P-value	log2(FC)	FC	average(T)	average(C)	T1	T2	T3	T4	T5	T6	C1	C2	C3	C4	C5	C6
59	6.629	166	Phenol	89.1	HMDB0000228	Benzenoids	Phenols	1-hydroxy-4-unsubstituted benzenoids	1.84508	0.000370413	0.0144461	-1.10154	0.46602	0.000637429	0.00136781	0.000719316	0.000649905	0.000657399	0.000672203	0.000534355	0.000591394	0.0011039	0.0019538	0.00104919	0.00132661	0.00124311	0.00153028
700	26.962	217	Scyllo-inositol	95.9	HMDB0006088	Organic oxygen compounds	Organooxygen compounds	Alcohols and polyols	1.51708	0.00440125	0.0520806	-0.82764	0.56345	0.616632	1.09439	0.724673	0.760218	0.549254	0.464313	0.504798	0.696537	1.57521	1.30763	0.958944	1.0521	0.872393	0.800041
488	19.443	345	Chlorogenic acid	69	HMDB0003164	Organic oxygen compounds	Organooxygen compounds	Alcohols and polyols	1.30196	0.00157026	0.0427067	-0.587393	0.665545	0.000284636	0.000427674	0.000353103	0.000335152	0.00030119	0.00023801	0.000231218	0.000249143	0.000382855	0.000521119	0.000413415	0.00042316	0.000476152	0.000349342
54	6.487	174	Pyruvic acid	97.8	HMDB0000243	Organic acids and derivatives	Keto acids and derivatives	Alpha-keto acids and derivatives	1.24212	0.0287564	0.115294	-0.66291	0.631603	0.0276525	0.0437815	0.0156426	0.037422	0.0258979	0.0216727	0.0233	0.0419801	0.0418873	0.055211	0.0397897	0.0398376	0.0592363	0.0267272
637	24.275	218	L-tyrosine	89.9	HMDB0000158	Organic acids and derivatives	Carboxylic acids and derivatives	Amino acids, peptides, and analogues	1.77672	0.00335883	0.0513313	-1.121	0.459774	0.619751	1.34795	0.690101	0.801848	0.607874	0.517737	0.451717	0.649232	1.75053	2.00795	1.24381	1.01164	1.25565	0.818106
469	18.775	116	L-asparagine	96.8	HMDB0000168	Organic acids and derivatives	Carboxylic acids and derivatives	Amino acids, peptides, and analogues	1.55513	0.0119176	0.0839201	-0.9436	0.519934	0.00711465	0.0136837	0.00713794	0.00930494	0.00503855	0.00687293	0.00617465	0.00815886	0.0219925	0.0175422	0.00970272	0.01232	0.0111821	0.00936296
122	8.564	130	N-methylalanine	91.6	HMDB0094692	Organic acids and derivatives	Carboxylic acids and derivatives	Amino acids, peptides, and analogues	1.57496	0.0016287	0.0427067	-0.850859	0.554455	0.0138802	0.025034	0.0090522	0.0120303	0.0108318	0.0142122	0.0194667	0.017688	0.0307099	0.0318157	0.0199757	0.0230948	0.0225035	0.0221041
287	12.663	218	L-threonine	99.4	HMDB0000167	Organic acids and derivatives	Carboxylic acids and derivatives	Amino acids, peptides, and analogues	1.50182	0.00194211	0.0427067	-0.774846	0.584451	0.142292	0.243462	0.161821	0.185791	0.118915	0.102216	0.121446	0.163561	0.325543	0.281658	0.209362	0.221598	0.227229	0.195382
227	11.049	174	Glycine	99.1	HMDB0000123	Organic acids and derivatives	Carboxylic acids and derivatives	Amino acids, peptides, and analogues	1.29708	0.0326992	0.120815	-0.703798	0.613954	0.297312	0.484258	0.256166	0.295419	0.226703	0.242037	0.333349	0.430201	0.814329	0.423277	0.396871	0.37563	0.508505	0.386937
216	10.795	158	L-isoleucine	96.8	HMDB0000172	Organic acids and derivatives	Carboxylic acids and derivatives	Amino acids, peptides, and analogues	1.33357	0.00507647	0.0556826	-0.669094	0.628902	0.239219	0.380375	0.277781	0.270725	0.199721	0.228452	0.213054	0.245578	0.486176	0.489828	0.314869	0.389536	0.330807	0.271035
221	10.888	142	L-proline	95.3	HMDB0000162	Organic acids and derivatives	Carboxylic acids and derivatives	Amino acids, peptides, and analogues	1.40084	0.000349208	0.0144461	-0.640151	0.641646	0.232552	0.36243	0.250074	0.272369	0.197893	0.176081	0.225751	0.273143	0.420471	0.396961	0.36355	0.340424	0.361554	0.29162
396	16.305	220	L-cysteine	99.2	HMDB0000574	Organic acids and derivatives	Carboxylic acids and derivatives	Amino acids, peptides, and analogues	1.36413	0.00107939	0.0344424	-0.633083	0.644797	0.013852	0.0214827	0.0172683	0.0162579	0.0123769	0.00924324	0.013424	0.0145412	0.0184577	0.0263418	0.0231247	0.0219139	0.0193825	0.0196753
437	17.747	246	L-glutamic acid	97.8	HMDB0000148	Organic acids and derivatives	Carboxylic acids and derivatives	Amino acids, peptides, and analogues	1.23519	0.00445133	0.0520806	-0.568291	0.674415	0.0343952	0.051	0.0329179	0.0406491	0.036705	0.0227017	0.033684	0.0397134	0.0585331	0.0632887	0.0501614	0.0461	0.0501462	0.0377708
364	15.513	176	L-methionine	93.4	HMDB0000696	Organic acids and derivatives	Carboxylic acids and derivatives	Amino acids, peptides, and analogues	1.17335	0.00488039	0.0552586	-0.501505	0.70637	0.0756206	0.107055	0.0766812	0.0949356	0.0636799	0.0603965	0.0655333	0.0924971	0.130136	0.12041	0.106327	0.0985674	0.0947323	0.0921596
480	19.215	417	Glutamyl-valine	69.1	HMDB0028832	Organic acids and derivatives	Carboxylic acids and derivatives	Amino acids, peptides, and analogues	1.10407	0.0148822	0.0856339	-0.485865	0.714069	0.00044798	0.000627362	0.000566733	0.000515239	0.000233797	0.000321022	0.000497391	0.000553698	0.000651091	0.000724503	0.000616003	0.000580493	0.000554511	0.000637573
393	16.227	115	Creatinine	91.5	HMDB0000562	Organic acids and derivatives	Carboxylic acids and derivatives	Amino acids, peptides, and analogues	1.10509	0.0079715	0.0699499	-0.473338	0.720296	0.0504612	0.0700562	0.0575401	0.0580494	0.0295732	0.0398348	0.0580195	0.0597503	0.0772586	0.0787945	0.0694104	0.0642014	0.0604405	0.0702317
369	15.568	232	L-aspartic acid	96.5	HMDB0000191	Organic acids and derivatives	Carboxylic acids and derivatives	Amino acids, peptides, and analogues	1.12311	0.00443928	0.0520806	-0.458072	0.727958	0.0291133	0.0399931	0.0249135	0.0314892	0.0262319	0.0232316	0.0337661	0.0350476	0.0417438	0.0478047	0.0434924	0.0377515	0.0358395	0.0333268
161	9.331	144	L-valine	97.4	HMDB0000883	Organic acids and derivatives	Carboxylic acids and derivatives	Amino acids, peptides, and analogues	1.01333	0.0219595	0.10277	-0.455663	0.729175	0.549076	0.75301	0.607392	0.614833	0.44581	0.509467	0.517671	0.599283	0.986941	0.92571	0.654454	0.731021	0.683587	0.536346
438	17.815	218	L-phenylalanine	98.2	HMDB0000159	Organic acids and derivatives	Carboxylic acids and derivatives	Amino acids, peptides, and analogues	1.0671	0.00353809	0.0513313	-0.416482	0.749249	0.105756	0.141149	0.120112	0.122424	0.105579	0.0955025	0.0870496	0.103869	0.156546	0.166281	0.14221	0.139302	0.123465	0.119092
104	7.989	232	Sarcosine	77.7	HMDB0000271	Organic acids and derivatives	Carboxylic acids and derivatives	Amino acids, peptides, and analogues	1.00833	0.00365608	0.0513313	-0.373083	0.772131	0.000355581	0.000460519	0.000330665	0.000401177	0.000381522	0.000330563	0.000365663	0.000323894	0.000426641	0.000513864	0.000430958	0.000475208	0.000538952	0.000377492
492	19.522	277	Indoxyl sulfate	87.8	HMDB0000682	Organic acids and derivatives	Organic sulfuric acids and derivatives	Arylsulfates	2.97492	1.93982e-06	0.000340438	-2.55146	0.170583	0.00199557	0.0116986	0.000796868	0.0017796	0.000864194	0.00400519	0.00143232	0.00309527	0.0105064	0.0130609	0.010626	0.0150449	0.00934514	0.0116081
103	7.959	116	Adrenaline	75.2	HMDB0014344	Benzenoids	Phenols	Benzenediols	1.60112	0.00398734	0.0518355	-0.94758	0.518501	0.00302575	0.00583557	0.00323883	0.0019489	0.00298714	0.00531762	0.000868785	0.00379323	0.00676701	0.00647853	0.00588795	0.00395224	0.00543079	0.00649689
111	8.277	165	Benzylalcohol	85.8	HMDB0003119	Benzenoids	Benzene and substituted derivatives	Benzyl alcohols	2.48855	0.000265423	0.0144461	-1.88816	0.270152	0.00087777	0.00324917	0.00049874	0.000900342	0.000654877	0.00191479	0.000442338	0.000855535	0.003564	0.00205358	0.00424034	0.00423147	0.0025228	0.00288285
313	13.674	233	(s)-3,4-dihydroxybutyric acid	96	HMDB0000337	Organic acids and derivatives	Hydroxy acids and derivatives	Beta hydroxy acids and derivatives	1.22446	0.0123973	0.0839201	-0.598697	0.66035	0.00185874	0.00281478	0.00232686	0.00187438	0.00188525	0.00148996	0.00163729	0.00193869	0.00229606	0.00408745	0.00301209	0.00289973	0.00209949	0.00249385
114	8.363	147	3-hydroxybutyric acid	97.3	HMDB0000357	Organic acids and derivatives	Hydroxy acids and derivatives	Beta hydroxy acids and derivatives	1.08523	0.0126999	0.0839201	-0.499866	0.707172	1.2088	1.70934	1.52173	1.2387	1.43025	1.10066	0.88989	1.07158	1.97607	1.88475	1.53696	1.88745	1.85659	1.11425
149	9.124	233	2-methylglyceric acid	74.6	HMDB0002601	Organic acids and derivatives	Hydroxy acids and derivatives	Beta hydroxy acids and derivatives	1.10671	0.0145042	0.0854947	-0.489031	0.712504	0.000520644	0.000730725	0.000672178	0.000518784	0.000577156	0.000381037	0.000492899	0.000481811	0.000781097	0.000722917	0.000652462	0.000988261	0.000572721	0.000666891
695	26.798	202	N-acetylgalactosamine	80	HMDB0000212	Organic oxygen compounds	Organooxygen compounds	Carbohydrates and carbohydrate conjugates	2.14664	0.00217797	0.0449686	-1.52741	0.346899	0.00508564	0.0146603	0.005657	0.00580209	0.00525658	0.00387299	0.00474659	0.00517859	0.0184905	0.024406	0.0107185	0.012149	0.012689	0.00950888
767	29.887	387	Glucose-6-phosphate	84.3	HMDB0001401	Organic oxygen compounds	Organooxygen compounds	Carbohydrates and carbohydrate conjugates	1.85151	0.00667402	0.0616468	-1.21976	0.429355	0.0103211	0.0240386	0.011751	0.0123269	0.00658306	0.0099406	0.0124407	0.00888437	0.0264384	0.0418121	0.023715	0.0187315	0.0180826	0.0154521
255	11.766	292	4-deoxyerythronic acid	89.8	HMDB0000498	Organic oxygen compounds	Organooxygen compounds	Carbohydrates and carbohydrate conjugates	1.96452	0.000301742	0.0144461	-1.21634	0.430372	0.000524426	0.00121854	0.000639454	0.000774532	0.000470233	0.000314654	0.000494954	0.000452726	0.0015448	0.00156108	0.00100776	0.00118737	0.00106337	0.000946846
503	19.925	117	D-fucose	82.4	HMDB0029196	Organic oxygen compounds	Organooxygen compounds	Carbohydrates and carbohydrate conjugates	1.47898	0.00395474	0.0518355	-0.777957	0.583192	0.00845969	0.0145058	0.00640436	0.00876617	0.0102465	0.00609905	0.00894554	0.0102965	0.0144151	0.0212856	0.0135567	0.014066	0.0126646	0.0110471
359	15.293	217	Erythritol	95.7	HMDB0002994	Organic oxygen compounds	Organooxygen compounds	Carbohydrates and carbohydrate conjugates	1.14719	0.013389	0.0839201	-0.624825	0.648498	0.00656975	0.0101307	0.00798363	0.00723723	0.00679567	0.00689902	0.00504281	0.00546016	0.00514326	0.0104251	0.0123202	0.0121648	0.00932761	0.0114033
295	13.031	239	Erythrose	76.5	HMDB0002649	Organic oxygen compounds	Organooxygen compounds	Carbohydrates and carbohydrate conjugates	1.11304	0.00650758	0.0616468	-0.497857	0.708158	0.000416058	0.000587522	0.00045117	0.00043993	0.000459951	0.000343817	0.000429288	0.000372194	0.000390889	0.000710601	0.000655968	0.00064034	0.000593451	0.000533882
883	36.363	215	Dihydrocholesterol	73	HMDB0001569	Lipids and lipid-like molecules	Steroids and steroid derivatives	Cholestane steroids	2.75129	0.00014243	0.0124982	-2.27229	0.207001	0.00119033	0.00575037	0.00200686	0.00155982	0.00168294	0.00136476	0.000260674	0.000266937	0.00613025	0.00765846	0.00780035	0.00411007	0.00387817	0.00492493
882	36.239	129	Cholesterol	81.8	HMDB0000067	Lipids and lipid-like molecules	Steroids and steroid derivatives	Cholestane steroids	1.11596	0.0122192	0.0839201	-0.511903	0.701297	1.80344	2.57158	1.84512	1.9429	2.2295	1.795	1.36878	1.63933	2.66805	3.38402	2.94867	2.24565	1.86399	2.31907
722	27.849	327	Heptadecanoic acid	95.5	HMDB0002259	Lipids and lipid-like molecules	Fatty Acyls	Fatty acids and conjugates	1.32414	0.0273491	0.11428	-0.748291	0.595308	0.0120696	0.0202745	0.0103372	0.01566	0.0142244	0.0113427	0.0105992	0.0102541	0.0224909	0.0342198	0.0176594	0.0159388	0.0178037	0.0135346
644	24.543	156	Dodecanol	77.2	HMDB0011626	Lipids and lipid-like molecules	Fatty Acyls	Fatty alcohols	1.85953	0.0126094	0.0839201	-1.2899	0.40898	0.00899936	0.0220044	0.00881729	0.00602205	0.0134024	0.00808426	0.00898377	0.00868643	0.0141793	0.0414305	0.023116	0.0216835	0.0141386	0.0174785
794	30.994	367	Epicatechin	63.7	HMDB0001871	Phenylpropanoids and polyketides	Flavonoids	Flavans	1.43681	0.031727	0.11847	-0.863157	0.549748	0.00153717	0.00279613	0.00140696	0.00246226	0.00204757	0.00125407	0.00101489	0.00103724	0.00295006	0.00482616	0.00246296	0.00236953	0.00255919	0.00160888
528	20.746	357	Glycerol 3-phosphate	95.2	HMDB0000126	Lipids and lipid-like molecules	Glycerophospholipids	Glycerophosphates	1.26577	0.0155583	0.0880801	-0.633228	0.644732	0.161004	0.249722	0.130207	0.180529	0.203136	0.114944	0.189701	0.147505	0.217012	0.371227	0.265249	0.250364	0.191593	0.202885
638	24.312	293	4-hydroxycinnamic acid	94.8	HMDB0002035	Phenylpropanoids and polyketides	Cinnamic acids and derivatives	Hydroxycinnamic acids and derivatives	2.68727	0.00271699	0.0476831	-2.45239	0.182707	0.00803945	0.0440018	0.0127377	0.0113149	0.00707896	0.00488634	0.00731271	0.00490607	0.0136769	0.0573366	0.0716481	0.0291932	0.0591019	0.0330542
702	27.038	338	Trans-ferulic acid	77.8	HMDB0000954	Phenylpropanoids and polyketides	Cinnamic acids and derivatives	Hydroxycinnamic acids and derivatives	1.93411	0.0193236	0.0969778	-1.54446	0.342823	0.000787923	0.00229834	0.00142861	0.000935842	0.00070824	0.000378515	0.000728971	0.000547364	0.000783579	0.00290559	0.00429802	0.00134879	0.00277016	0.00168389
420	17.223	188	Allantoin	85.6	HMDB0000462	Organoheterocyclic compounds	Azoles	Imidazoles	1.19807	0.00896715	0.0739724	-0.540807	0.687386	0.00365336	0.00531486	0.00300384	0.00322427	0.0032013	0.00317145	0.00384517	0.00547412	0.00487269	0.00620014	0.00601463	0.00443011	0.00439801	0.00597355
466	18.655	326	Taurine	99.1	HMDB0000251	Organic acids and derivatives	Organic sulfonic acids and derivatives	Organosulfonic acids and derivatives	1.44218	0.000942617	0.0330859	-0.715434	0.609022	0.116697	0.191614	0.127989	0.12611	0.127658	0.0644741	0.118221	0.135732	0.164892	0.214476	0.228798	0.210995	0.17064	0.159886
206	10.523	226	Amidosulfonic acid	87	HMDB0034830	Homogeneous non-metal compounds	Other non-metal organides	Other non-metal oxides	1.20933	0.00646856	0.0616468	-0.539173	0.688165	0.000946405	0.00137526	0.00128677	0.000888517	0.00104871	0.000842532	0.000869612	0.000742285	0.00120442	0.00151289	0.00172515	0.00148563	0.00109931	0.00122415
677	25.783	353	Xanthine	84.7	HMDB0000292	Organoheterocyclic compounds	Imidazopyrimidines	Purines and purine derivatives	3.91997	0.0278195	0.114878	-4.60159	0.0411891	0.00521083	0.12651	0.000951685	0.000204037	0.000175115	0.0293735	0.000295664	0.000264989	0.189821	0.31559	0.0364004	0.0801469	0.136757	0.000344988
525	20.603	430	Tocopherol acetate	65.6	HMDB0034227	Lipids and lipid-like molecules	Prenol lipids	Quinone and hydroquinone lipids	1.00763	0.0166963	0.0901601	-0.463931	0.725008	0.000872738	0.00120376	0.00102606	0.000994948	0.000947731	0.000678944	0.000789729	0.000799011	0.000748515	0.00148102	0.00132221	0.0012047	0.0011804	0.00128573
144	9.03	200	3-methyl-2-oxovaleric acid	96.5	HMDB0000491	Organic acids and derivatives	Keto acids and derivatives	Short-chain keto acids and derivatives	1.81179	0.0102614	0.0766332	-1.39325	0.380706	0.00077998	0.00204877	0.000599433	0.00125395	0.000610588	0.000617438	0.000621168	0.000977299	0.00202173	0.00329305	0.00160326	0.00187082	0.002875	0.000628789
160	9.29	200	2-ketoisocaproic acid	89.6	HMDB0000695	Organic acids and derivatives	Keto acids and derivatives	Short-chain keto acids and derivatives	1.4025	0.0282228	0.115188	-0.998205	0.500623	0.00249733	0.00498845	0.00216962	0.00406037	0.0020373	0.00201411	0.00188709	0.00281549	0.00451918	0.00795098	0.00406659	0.00471193	0.00699695	0.00168507
631	24.086	393	Lanosterol	69.3	HMDB0001251	Lipids and lipid-like molecules	Prenol lipids	Triterpenoids	1.25252	0.00194675	0.0427067	-0.542878	0.6864	0.00947984	0.013811	0.00815139	0.0121064	0.00752147	0.0072118	0.0110766	0.0108113	0.0139214	0.015295	0.0128505	0.0147995	0.0145985	0.0114008
802	31.3	174	5-methoxytryptamine 褪黑素	81	HMDB0004095	Organoheterocyclic compounds	Indoles and derivatives	Tryptamines and derivatives	1.72267	0.00336993	0.0513313	-1.03728	0.487244	0.148394	0.304557	0.0808865	0.131583	0.197134	0.119365	0.133972	0.227421	0.398053	0.233282	0.403317	0.298664	0.298855	0.195171
843	32.955	325	Xanthosine	79.4	HMDB0000299	Nucleosides, nucleotides, and analogues	Purine nucleosides	Unclassified	1.64697	0.0389466	0.134022	-1.25915	0.417791	0.00375315	0.0089833	0.00215898	0.00568664	0.00313278	0.00247888	0.00629162	0.00276996	0.0161556	0.0101077	0.00634651	0.0133707	0.00350607	0.00441321
770	30.07	217	Pseudo uridine	75.2	HMDB0000767	Nucleosides, nucleotides, and analogues	Nucleoside and nucleotide analogues	Unclassified	1.96289	5.68925e-09	1.99693e-06	-1.12509	0.458472	0.170724	0.372375	0.185742	0.13456	0.180703	0.184695	0.144239	0.194402	0.390145	0.37431	0.369654	0.367248	0.376718	0.356178
639	24.356	256	3,4-dihydroxyhydrocinnamic acid	88.9	HMDB0000423	Phenylpropanoids and polyketides	Phenylpropanoic acids	Unclassified	1.68198	0.0486154	0.152357	-0.780784	0.58205	0.00118125	0.00202946	0.0018831	0.0021425	0.00112961	0.000172141	0.00165037	0.000109774	0.00253469	0.00224477	0.00185103	0.00167259	0.00193465	0.00193904
450	18.141	179	4-hydroxyphenylacetic acid	76.8	HMDB0060390	Benzenoids	Phenol esters	Unclassified	1.15444	0.0413151	0.137853	-0.575609	0.671003	0.000550646	0.000820631	0.000444708	0.000552032	0.000473523	0.000437218	0.000688738	0.000707657	0.000751772	0.000692035	0.00131874	0.000671245	0.00063931	0.000850687
762	29.754	315	D-fructose-6-phosphate	81					1.89994	0.0133414	0.0839201	-1.34137	0.394647	0.00334781	0.00848306	0.00376688	0.00385406	0.00239844	0.00325361	0.00417053	0.00264335	0.00937482	0.0162261	0.00830289	0.00575244	0.00623772	0.00500437
261	11.889	271	Pyrazine, 3,6-dihydro-3,6-dimethyl-2,5-dihydroxy-	93					1.80251	0.0204805	0.0996335	-1.30123	0.405779	0.000873408	0.00215242	0.000832323	0.000757486	0.00128399	0.000858011	0.000779161	0.000729475	0.00137009	0.0042118	0.00252901	0.00198165	0.00113467	0.00168732
282	12.486	269	3,6-dimethyl-2,5-dihydroxy-pyrazine	79.6					1.67003	0.0256494	0.111147	-1.19512	0.43675	0.000293073	0.000671032	0.00028988	0.000268828	0.000401914	0.000310389	0.00027296	0.000214467	0.00050317	0.00130981	0.000775664	0.000597269	0.000303824	0.000536457
788	30.834	318	D-myo-inositol 4-phosphate	83.3					1.74093	0.00183138	0.0427067	-1.02811	0.490354	0.0226399	0.0461705	0.0255834	0.0252196	0.0276327	0.0190428	0.0215128	0.0168479	0.0342937	0.0647027	0.0596168	0.0444912	0.0341092	0.0398096
759	29.626	387	D-fructose-1-phosphate	74.4					1.64815	0.00246103	0.0476831	-0.962531	0.513156	0.00316303	0.00616388	0.00457752	0.0031243	0.00196463	0.00351114	0.00249049	0.0033101	0.00640533	0.00821274	0.00546494	0.00777633	0.00491846	0.00420547
721	27.673	319	Altrose	95.2					1.35109	0.0255953	0.111147	-0.903525	0.534579	0.0169071	0.0316269	0.0127614	0.0224854	0.014964	0.0199325	0.0126226	0.0186766	0.0309437	0.0511631	0.0315535	0.02346	0.0397189	0.0129221
850	33.351	361	Trisaccharide	68.7					1.40913	0.031208	0.117785	-0.8191	0.566796	0.00647119	0.0114172	0.0105718	0.000353243	0.00815489	0.00606253	0.00710054	0.00658416	0.00887885	0.014601	0.0128795	0.0141082	0.00571062	0.0123247
212	10.697	231	3,6-anhydro-d-galactose	72.4					1.20878	0.0100142	0.0765995	-0.637938	0.642631	0.000634446	0.000987263	0.000734045	0.000728989	0.000638184	0.000490702	0.000619502	0.000595255	0.0005416	0.00130495	0.00107142	0.00112073	0.000908979	0.000975902
699	26.946	105	Erythrotetrofuranose	88.7					1.26248	0.00573054	0.0591594	-0.603435	0.658185	0.0130246	0.0197886	0.0172719	0.0131758	0.0118707	0.0115351	0.00970252	0.0145914	0.0229329	0.0255919	0.0181526	0.0190798	0.0185401	0.0144343
342	14.784	257	L-cysteine-glycine	81.1					1.00376	0.0295395	0.115294	-0.505051	0.704635	0.00110033	0.00156156	0.0010823	0.00113678	0.0010656	0.00103522	0.00119756	0.00108452	0.00106236	0.00212427	0.00192022	0.00161645	0.00103681	0.00160926
268	12.128	241	2-deoxyerythritol	81.9					1.08869	0.0131675	0.0839201	-0.475517	0.719209	0.00175835	0.00244484	0.00204438	0.00184659	0.00162845	0.00131035	0.00199724	0.00172308	0.00194024	0.00279	0.00319534	0.00244168	0.00194178	0.00235997
680	25.879	117	Triethylene glycol	96.5					1.04037	0.016508	0.0901601	-0.44767	0.733226	0.300693	0.410096	0.412374	0.264609	0.197278	0.310448	0.299461	0.319989	0.486772	0.393829	0.439639	0.406603	0.304751	0.428983
333	14.405	211	Phosphoenolpyruvate	72.9					1.17205	0.000342176	0.0144461	-0.445602	0.734278	0.000929878	0.00126639	0.000931309	0.00107275	0.000970027	0.000795693	0.00085914	0.000950352	0.00121017	0.00141622	0.00141668	0.00124859	0.00113201	0.00117465
303	13.228	103	1,2,4-butanetriol	87.2					1.0052	0.0245534	0.110491	-0.413796	0.750646	0.00861033	0.0114706	0.00940366	0.0115784	0.00759703	0.0061513	0.00890758	0.00802395	0.0107103	0.0150496	0.0118873	0.0110827	0.0104883	0.00960523
566	22.086	260	Pinitol	84	HMDB0034219	Organic oxygen compounds	Organooxygen compounds	Alcohols and polyols	2.50646	0.0175001	0.0916795	2.59949	6.06073	0.00403644	0.000665999	0.00629629	0.00790477	0.00132903	0.00260468	0.000782486	0.0053014	0.000918085	0.00099466	0.000631932	0.000720485	0.000689202	4.16333e-05
197	10.285	174	Ethanolamine	96.5	HMDB0000149	Organic nitrogen compounds	Organonitrogen compounds	Amines	1.26188	0.0485462	0.152357	0.737812	1.66764	0.0767232	0.046007	0.0536523	0.051335	0.0634753	0.0793835	0.0725789	0.139914	0.0583337	0.049637	0.0432709	0.0401353	0.0445132	0.0401516
746	28.844	174	3-aminoisobutanoic acid	91.8	HMDB0003911	Organic acids and derivatives	Carboxylic acids and derivatives	Amino acids, peptides, and analogues	1.6791	0.0416307	0.137853	1.22135	2.33164	0.0176118	0.00755338	0.00730424	0.013115	0.0342711	0.0128916	0.0229559	0.0151328	0.0136323	0.000479074	0.00882213	0.00740181	0.0056711	0.00931389
748	29.001	317	Trehalose-6-phosphate	56	HMDB0001124	Organic oxygen compounds	Organooxygen compounds	Carbohydrates and carbohydrate conjugates	1.49738	0.0271087	0.11428	0.968421	1.9567	0.00127257	0.000650368	0.00130367	0.00116989	0.00227875	0.00126578	0.000637406	0.000979942	0.000616677	0.000347483	0.000646326	0.000949578	0.000530253	0.000811889
652	24.716	292	Gluconic acid	91	HMDB0000625	Organic oxygen compounds	Organooxygen compounds	Carbohydrates and carbohydrate conjugates	2.24075	6.6414e-05	0.00777044	1.56592	2.96067	0.093501	0.031581	0.0837627	0.113207	0.111962	0.0555606	0.0871526	0.10936	0.0378973	0.0246406	0.0272072	0.0320997	0.0373541	0.0302873
298	13.118	261	Glutaric acid	88.2	HMDB0000661	Organic acids and derivatives	Carboxylic acids and derivatives	Dicarboxylic acids and derivatives	1.12264	0.00269426	0.0476831	0.46056	1.37608	0.00063442	0.000461035	0.00060938	0.000751124	0.000678447	0.000541411	0.000540321	0.000685835	0.000518607	0.000501982	0.000429439	0.000430245	0.000525549	0.00036039
743	28.788	117	Oleic acid	98.8	HMDB0000207	Lipids and lipid-like molecules	Fatty Acyls	Fatty acids and conjugates	1.06195	0.036312	0.130056	0.472508	1.38752	1.80632	1.30183	1.60581	2.20285	2.18988	1.90379	1.39245	1.54313	1.03984	1.99835	1.06967	1.2887	1.41668	0.997769
668	25.582	233	Beta-hydroxymyristic acid	69.9	HMDB0061656	Lipids and lipid-like molecules	Fatty Acyls	Fatty acids and conjugates	1.37237	0.0139946	0.0854947	0.784211	1.72215	0.0162604	0.00944194	0.0176583	0.0206063	0.0231325	0.0129225	0.0106096	0.0126334	0.010422	0.0108874	0.00775457	0.00983938	0.0125414	0.00520692
683	25.962	117	Palmitelaidic acid	99.1	HMDB0012328	Lipids and lipid-like molecules	Fatty Acyls	Fatty acids and conjugates	1.68374	0.0194504	0.0969778	1.07179	2.10204	0.613485	0.291852	0.587685	0.65075	1.04079	0.653778	0.338211	0.409703	0.187305	0.562395	0.178308	0.278529	0.276466	0.268108
462	18.556	451	Pyrophosphate	89.2	HMDB0000250	Homogeneous non-metal compounds	Non-metal oxoanionic compounds	Non-metal pyrophosphates	1.1858	0.0373311	0.132356	0.548961	1.46303	0.00339791	0.00232252	0.00294233	0.003651	0.00365379	0.00368941	0.0030864	0.00336456	0.00423758	0.00121647	0.00245212	0.0024449	0.00169479	0.00188923
292	12.963	255	Thymine	81.8	HMDB0000262	Organoheterocyclic compounds	Diazines	Pyrimidines and pyrimidine derivatives	1.00717	0.00546808	0.0581605	0.39294	1.31307	0.00137113	0.00104422	0.00131048	0.00155234	0.00120762	0.00121166	0.00164362	0.00130103	0.00093709	0.00114354	0.0012534	0.00105295	0.000903552	0.00097477
563	21.982	245	Isocitric acid	90	HMDB0000193	Organic acids and derivatives	Carboxylic acids and derivatives	Tricarboxylic acids and derivatives	1.25345	0.0295625	0.115294	0.697621	1.62183	0.00793037	0.00488977	0.0128059	0.00684586	0.00950411	0.00557906	0.0059306	0.0069167	0.00336646	0.00456309	0.00622092	0.00564424	0.00435398	0.00518994
431	17.503	231	3-desoxy-pentitol	79					1.43524	0.00348717	0.0513313	0.719134	1.64619	0.00169224	0.00102797	0.00249738	0.00142212	0.00161745	0.0013967	0.00165231	0.00156748	0.00108169	0.00102514	0.000966558	0.00103434	0.000831529	0.00122857
