# Supplementary material for: The Aging Features of Thyrotoxicosis Mice: Malnutrition, Immunosenescence and Lipotoxicity
Source: Front Immunol. 2022 Jun 2;13:864929. doi: 10.3389/fimmu.2022.864929 (PMC9201349; doi:10.3389/fimmu.2022.864929)
Supplement: Supplementary file 5 [file Table_5.xlsx]

## Sheet: V_C
ID	m/z	Retention time (min)	Ion mode	Metabolites	Compound ID	Super Class	Class	Sub Class	level	kegg	Score	Fragmentation Score	Adducts	Formula	Mass Error (ppm)	VIP	P-value	adj.P-value	log2(FC)	FC	average(V)	average(C)	T1	T2	T3	T4	T5	T6	C1	C2	C3	C4	C5	C6
0.80_157.0600m/z	157.06	0.798867	pos	Imidazolelactic acid	HMDB0002320	Organoheterocyclic compounds	Azoles	Imidazoles		C05132	37.6	0	M+H	C6H8N2O3	-4.67637	1.61956	6.98734e-05	0.00438293	-2.41245	0.187837	15318.9	81554.4	19624.5	20274.7	16974.7	12190.3	8891.93	13957.2	62597.4	63784.1	68890.5	127552	77365.1	89137.4
1.23_123.0549m/z	123.055	1.22828	pos	Methylimidazoleacetic acid	HMDB0002820	Organoheterocyclic compounds	Azoles	Imidazoles	**	C05828	41.7	30.7	M+H-H2O	C6H8N2O2	-2.44343	1.93248	0.00401268	0.0397144	-1.30855	0.403727	87095.3	215728	94415.1	105225	85139.4	80182.5	67118.7	90491.2	334590	187248	261620	146349	107985	256577
15.18_111.0914m/z	111.091	15.1833	pos	Aniline	HMDB0003012	Benzenoids	Benzene and substituted derivatives	Aniline and substituted anilines		C00292	39	4.48	M+NH4	C6H7N	-2.46482	1.49727	0.046967	0.165451	-0.636854	0.643114	163439	254137	199576	185095	149317	124655	85572.9	236418	123093	202572	301211	247926	301517	348504
7.72_271.1334m/z	271.133	7.71562	neg	3-Polyprenyl-4,5-dihydroxybenzoate	HMDB0060380	Benzenoids	Benzene and substituted derivatives	Benzoic acids and derivatives	**	C17554	39.4	3.29	M-H2O-H	C17H22O4	-2.03072	1.32395	0.00678492	0.0533273	-7.2114	0.00674765	397.933	58973.7	2.54837e-07	2.54837e-07	1795.26	2.54837e-07	592.345	2.54837e-07	122438	73744.1	26040.6	64040.7	2.54837e-07	67579.2
2.24_162.0542m/z	162.054	2.24322	pos	Hippuric acid	HMDB0000714	Benzenoids	Benzene and substituted derivatives	Benzoic acids and derivatives	**	C01586	47.8	46.3	M+H-H2O	C9H9NO3	-4.00962	3.12085	0.0282916	0.12173	-1.6951	0.308834	149340	483562	176910	186390	44016	161823	124299	202605	40232.5	572497	698898	925129	365992	298626
5.38_191.1060m/z	191.106	5.37853	pos	Prenyl benzoate	HMDB0032488	Benzenoids	Benzene and substituted derivatives	Benzoic acids and derivatives	**	C03885	40.2	8.26	M+H	C12H14O2	-3.54414	1.61231	0.038068	0.145379	-1.69431	0.309003	50163.3	162339	48835.2	54248.7	55095.1	62324.1	28959	51517.7	101952	294918	317485	126560	48976.6	84144.5
1.30_190.0701m/z	190.07	1.29748	pos	Glutarylglycine	HMDB0000590	Organic acids and derivatives	Carboxylic acids and derivatives	Amino acids, peptides, and analogues			47.1	45.9	M+H	C7H11NO5	-4.98882	2.24131	0.0176724	0.0917088	-1.82591	0.282063	78384.7	277898	104440	96518.9	69833.8	52772.6	68001.2	78742.2	159429	271265	364070	176994	118493	577140
2.15_247.1277m/z	247.128	2.14577	pos	gamma-Glutamylvaline	HMDB0011172	Organic acids and derivatives	Carboxylic acids and derivatives	Amino acids, peptides, and analogues			51.6	66	M+H	C10H18N2O5	-4.64285	2.61944	0.0102077	0.0670442	-1.4797	0.358563	127971	356900	74825.5	84726.4	207227	113107	188143	99797.9	640992	260246	256449	421294	396054	166368
1.42_146.0687n	147.076	1.42248	pos	D-Glutamine	HMDB0003423	Organic acids and derivatives	Carboxylic acids and derivatives	Amino acids, peptides, and analogues	**	C00819	42	18.5	M+H-H2O, M+H	C5H10N2O3	-3.19384	1.15586	0.0497392	0.171163	-1.35253	0.391605	33070.1	84447.5	35545.6	11083.8	11692.5	12342	46044.8	81711.8	3272.95	143959	91140.8	123310	68985.9	76016.4
10.39_378.2022n	379.209	10.3901	pos	Pentosidine	HMDB0003933	Organic acids and derivatives	Carboxylic acids and derivatives	Amino acids, peptides, and analogues			47	37.6	M+H-H2O, M+H, M+NH4, M+Na	C17H26N6O4	1.64781	1.49756	0.0173893	0.0910789	-1.32078	0.40032	56323.9	140697	10422.7	73542.8	30485.7	62158.7	129556	31776.8	151253	220945	126727	53048.4	108541	183668
1.05_190.0701m/z	190.07	1.04808	pos	N-Acetylglutamic acid	HMDB0001138	Organic acids and derivatives	Carboxylic acids and derivatives	Amino acids, peptides, and analogues	**	C00624	50.9	61.8	M+H	C7H11NO5	-4.58362	2.16239	0.0429376	0.1565	-1.20592	0.433493	149561	345013	151056	89654.3	197979	63414.5	310094	85165.3	690230	369740	150229	317780	252946	289151
4.53_261.1435m/z	261.143	4.52643	pos	gamma-Glutamylleucine	HMDB0011171	Organic acids and derivatives	Carboxylic acids and derivatives	Amino acids, peptides, and analogues			51.9	66.9	M+H	C11H20N2O5	-3.98872	2.29158	0.0320766	0.131507	-1.10316	0.465496	181445	389789	117999	116597	319219	148092	244536	142229	722240	303584	288124	372811	466938	185038
0.77_198.0853m/z	198.085	0.771183	pos	Citrulline	HMDB0000904	Organic acids and derivatives	Carboxylic acids and derivatives	Amino acids, peptides, and analogues	**	C00327	51.5	64.5	M+Na	C6H13N3O3	2.10107	2.48635	0.0178957	0.0924886	-1.08834	0.470301	204620	435082	190463	167895	262619	160753	261834	184154	349090	410470	243960	272469	597087	737418
3.64_273.1068m/z	273.107	3.63698	pos	N-Succinyl-L,L-2,6-diaminopimelate	HMDB0012267	Organic acids and derivatives	Carboxylic acids and derivatives	Amino acids, peptides, and analogues	**	C04421	50.2	62.3	M+H-H2O	C11H18N2O7	-4.53535	1.01973	0.0119454	0.0734481	-0.843358	0.557345	43951.2	78858.1	43991.4	54345.8	37175	61182.9	38110.6	28901.3	59688.5	99301.8	95504.9	104085	40696.2	73872.9
5.43_377.2172m/z	377.217	5.4267	neg	Homocitrulline	HMDB0000679	Organic acids and derivatives	Carboxylic acids and derivatives	Amino acids, peptides, and analogues		C02427	38.3	0	2M-H	C7H15N3O3	4.7505	1.02395	0.00130127	0.0210547	-0.817181	0.56755	39189.8	69050.8	33861	47918.1	38565.9	49287	38746.2	26760.5	68271.6	78746.1	62113.7	86264.6	45550.7	73358.2
4.87_413.0962m/z	413.096	4.86933	pos	Dopaxanthin	HMDB0012221	Organic acids and derivatives	Carboxylic acids and derivatives	Amino acids, peptides, and analogues	*	C08543	38.4	0	M+Na	C18H18N2O8	1.57682	1.02809	0.0161648	0.0873651	-0.81023	0.570291	49268.5	86391.8	32670.1	65495.9	40130.1	70172.8	39782.6	47359.3	44872.7	117058	113156	86549.3	66219.2	90495.9
0.83_116.0703m/z	116.07	0.826583	pos	L-Proline	HMDB0000162	Organic acids and derivatives	Carboxylic acids and derivatives	Amino acids, peptides, and analogues	**	C00148	50.2	59.3	M+H	C5H9NO2	-2.31186	9.71529	0.00182371	0.0254314	-0.790769	0.578036	3.60374e+06	6.23445e+06	3.14166e+06	4.01112e+06	3.50447e+06	3.37378e+06	2.66421e+06	4.92718e+06	5.35108e+06	4.69321e+06	7.06434e+06	8.0747e+06	6.95508e+06	5.2683e+06
5.83_437.1689m/z	437.169	5.82887	pos	Methotrexate	HMDB0014703	Organic acids and derivatives	Carboxylic acids and derivatives	Amino acids, peptides, and analogues	**	C01937	45.5	33.2	M+H-H2O	C20H22N8O5	1.84382	1.26072	0.0451079	0.161392	-0.790738	0.578048	79027.7	136715	97869.9	101082	30702.1	72269.3	74274.4	97969.3	42861.4	212822	152225	153427	140168	118785
4.80_247.1066m/z	247.107	4.79883	pos	Phenylacetylglutamine	HMDB0006344	Organic acids and derivatives	Carboxylic acids and derivatives	Amino acids, peptides, and analogues	**	C04148	50.7	61.9	M+H-H2O	C13H16N2O4	-4.18478	1.415	0.0018305	0.0254971	-0.785948	0.579971	80644.1	139049	73034.5	89232	76018	91673.9	82902.8	71003.4	159135	157670	126274	174472	82106.2	134635
0.83_157.0732n	175.107	0.826583	pos	Tiglylglycine	HMDB0000959	Organic acids and derivatives	Carboxylic acids and derivatives	Amino acids, peptides, and analogues			39.8	32.5	M+H-H2O, M+NH4	C7H11NO3	-4.29731	3.41765	0.0070855	0.0547026	-0.428297	0.743138	1.27593e+06	1.71695e+06	1.25126e+06	1.24379e+06	1.54453e+06	1.23446e+06	1.34853e+06	1.033e+06	1.84343e+06	1.48253e+06	1.78986e+06	1.41994e+06	1.60597e+06	2.15997e+06
5.70_381.2274m/z	381.227	5.70295	neg	Prostaglandin A1	HMDB0002656	Lipids and lipid-like molecules	Fatty Acyls	Eicosanoids	*	C04685	47.2	43.7	M+FA-H	C20H32O4	-2.45209	3.10993	2.73781e-05	0.00290204	-4.83344	0.0350743	9416.8	268481	4741.11	26219.9	5680.72	7784.79	9786.93	2287.32	287644	365428	234460	217230	143883	362244
6.36_379.2119m/z	379.212	6.36132	neg	Prostaglandin A2	HMDB0002752	Lipids and lipid-like molecules	Fatty Acyls	Eicosanoids	**	C05953	45.5	34.9	M+FA-H	C20H30O4	-2.08956	2.93073	0.0014836	0.0226705	-4.76882	0.0366811	9763.67	266177	4949.33	17322.6	7613.45	14619.7	8709.44	5367.47	167116	552382	268730	207453	176278	225103
5.90_397.2223m/z	397.222	5.89527	neg	20-Hydroxy-leukotriene B4	HMDB0001509	Lipids and lipid-like molecules	Fatty Acyls	Eicosanoids	**	C04853	37.6	0	M+FA-H	C20H32O5	-2.46144	1.0293	2.63987e-05	0.00284866	-4.3649	0.0485327	1425.71	29376.4	1167.65	1908.96	929.703	1308.61	2898.07	341.291	20361	36245.7	30826.6	33143.4	15841.9	39839.6
5.87_351.2169m/z	351.217	5.86502	neg	Prostaglandin E2	HMDB0001220	Lipids and lipid-like molecules	Fatty Acyls	Eicosanoids	**	C00584	52.5	71.8	M-H	C20H32O5	-2.17788	1.05286	0.00227623	0.0288472	-3.97031	0.0637997	2105.47	33001.3	730.889	4350.64	1736.99	2445.79	3368.52	2.54837e-07	37368.5	18312.4	18890.8	67910.9	25103.5	30421.7
6.51_381.2274m/z	381.227	6.51485	neg	Hepoxilin B3	HMDB0004690	Lipids and lipid-like molecules	Fatty Acyls	Eicosanoids	**	C14810	45.7	36	M+FA-H	C20H32O4	-2.47814	2.69889	0.0168944	0.0895851	-3.30847	0.100937	30781.5	304957	27000.9	65024.2	21304.6	24068.5	35181.3	12109.4	87685.9	569837	290840	191799	80162.4	609420
5.90_381.2275m/z	381.227	5.89527	neg	Leukotriene B4	HMDB0001085	Lipids and lipid-like molecules	Fatty Acyls	Eicosanoids	**	C02165	38.2	0	M+FA-H	C20H32O4	-2.26862	1.65211	4.00068e-05	0.00347	-3.07012	0.11907	9723.72	81664	4229.21	9872.74	3492.77	16650.2	4513.59	19583.8	49306.8	106158	74260.5	76194.8	69265.5	114799
5.50_381.2274m/z	381.227	5.5014	neg	15(S)-HPETE	HMDB0004244	Lipids and lipid-like molecules	Fatty Acyls	Eicosanoids	**	C05966	37.9	0	M+FA-H	C20H32O4	-2.46583	1.55177	0.00125038	0.0206274	-3.02955	0.122466	9910.8	80927	5303.7	13586.3	4486.87	19146.1	10947.1	5994.76	29471.6	111211	73255.4	87382.3	49778	134464
5.28_381.2275m/z	381.227	5.27892	neg	5(S)-Hydroperoxyeicosatetraenoic acid	HMDB0001193	Lipids and lipid-like molecules	Fatty Acyls	Eicosanoids	**	C05356	38.1	0	M+FA-H	C20H32O4	-2.3341	1.20023	0.00116328	0.0198521	-2.68454	0.155551	7901.27	50795.4	4285.41	3935.01	3582.24	25949.6	6530.82	3124.57	23874.6	81489.1	53121.9	51907.5	29270.9	65108.4
5.52_379.2119m/z	379.212	5.5161	neg	Prostaglandin B2	HMDB0004236	Lipids and lipid-like molecules	Fatty Acyls	Eicosanoids	**	C05954	48.7	53.2	M+FA-H	C20H30O4	-2.00831	1.57994	0.000161699	0.00700928	-2.41714	0.187227	14964.2	79925.7	17399.8	8434.32	8465.65	16757	4628.61	34099.9	57533.6	119347	63940.9	102937	69111.4	66683.8
7.76_365.2324m/z	365.232	7.7618	neg	8-HETE	HMDB0004679	Lipids and lipid-like molecules	Fatty Acyls	Eicosanoids	**	C14776	43	22.7	M+FA-H	C20H32O3	-3.10125	1.19758	0.0248515	0.112821	-1.59137	0.331857	27094	81643.6	13105.1	31808.8	43636.3	7518.14	56379.1	10116.8	99482.3	58781.4	30316	35882.5	136682	128717
6.34_353.2309m/z	353.231	6.335	pos	Thromboxane A2	HMDB0001452	Lipids and lipid-like molecules	Fatty Acyls	Eicosanoids	**	C02198	37.8	0	M+H	C20H32O5	-3.90759	2.43581	7.99832e-05	0.00474072	-1.47342	0.360126	87889.7	244052	74053.1	121823	65810.4	111015	84660.4	69976.4	210643	309702	261026	278331	152901	251712
7.09_370.2340n	353.231	7.08668	pos	Thromboxane B2	HMDB0003252	Lipids and lipid-like molecules	Fatty Acyls	Eicosanoids	**	C05963	37.9	0	M+H-H2O, M+Na	C20H34O6	-4.09747	2.25534	9.50199e-05	0.00518778	-1.43172	0.370689	79083.8	213343	53762.3	108876	66032	94534.7	97741.3	53556.5	241566	261528	219162	240650	136127	181023
6.59_353.2308m/z	353.231	6.59417	pos	15-Keto-prostaglandin F2a	HMDB0004240	Lipids and lipid-like molecules	Fatty Acyls	Eicosanoids	**	C05960	37.6	0	M+H	C20H32O5	-4.09081	1.53291	0.000324865	0.010275	-1.35587	0.3907	40405.6	103418	39556.2	49524.9	32614	50572.7	41850.5	28315.2	85825.6	131250	111396	136953	68642.1	86445.2
7.11_484.2369m/z	484.237	7.1105	neg	Leukotriene E4	HMDB0002200	Lipids and lipid-like molecules	Fatty Acyls	Eicosanoids	**	C05952	40.5	12.1	M+FA-H	C23H37NO5S	-1.28159	1.14464	0.0473472	0.166136	-1.22373	0.428173	41274.9	96397.8	30847.7	55036.6	13674.2	44957.9	79519.8	23613.5	24526	116006	143740	33297.9	151722	109095
11.39_303.2304m/z	303.23	11.394	pos	15(S)-HETE	HMDB0003876	Lipids and lipid-like molecules	Fatty Acyls	Eicosanoids	**	C04742	52.9	77.2	M+H-H2O	C20H32O3	-4.6985	1.37112	0.00155648	0.0233101	-1.0966	0.467618	46483.5	99404.7	44884.3	60441.4	38768.6	37381.8	35745.5	61679.2	138999	107903	74203.1	120310	67949.2	87063.7
6.73_355.2463m/z	355.246	6.73282	pos	Prostaglandin F2a	HMDB0001139	Lipids and lipid-like molecules	Fatty Acyls	Eicosanoids	**	C00639	38	0	M+H	C20H34O5	-4.49607	1.38939	0.000633834	0.014604	-1.04551	0.484473	51751	106819	39881.8	58239.8	45841.2	67359	57232	41952.3	102186	147040	117509	110652	71874.7	91654.2
6.15_334.2129n	317.21	6.14942	pos	Prostaglandin J2	HMDB0002710	Lipids and lipid-like molecules	Fatty Acyls	Eicosanoids	**	C05957	50.9	68.8	M+H-H2O, M+H	C20H30O4	-4.66423	1.764	0.00056731	0.0137568	-0.977695	0.50779	87931.5	173165	104856	107739	68024.7	82592.5	87897.6	76479.9	132345	230878	185432	197813	131944	160577
7.38_339.2515m/z	339.252	7.38412	pos	5,6-DHET	HMDB0002343	Lipids and lipid-like molecules	Fatty Acyls	Eicosanoids	**	C14772	37.8	0	M+H	C20H34O4	-4.38971	1.19772	0.00228358	0.0289104	-0.893118	0.538449	51562.8	95761.7	40374	53223.7	38982.1	59477.6	69796	47523.3	87253.8	130221	117833	91884.7	65944.5	81433
12.18_343.2706n	344.278	12.1818	pos	Dodecanoylcarnitine	HMDB0002250	Lipids and lipid-like molecules	Fatty Acyls	Fatty acid esters	*		39.1	5.76	M+H-H2O, M+H	C19H37NO4	-4.94783	1.55203	0.0193133	0.096947	-1.64418	0.319927	41511.2	129752	28975.7	101093	17906.4	47321.3	27079.6	26690.8	58708.9	189567	128742	83848.6	78242.8	239403
7.38_363.2170m/z	363.217	7.38468	neg	Leukotriene A4	HMDB0001337	Lipids and lipid-like molecules	Fatty Acyls	Fatty acids and conjugates	**	C00909	48.5	50.8	M+FA-H	C20H30O3	-2.06843	1.81001	6.53966e-05	0.00424661	-4.534	0.0431648	3824.66	88605.8	1194.68	2788.26	9719.52	1722.52	7522.95	2.54837e-07	34749.7	103877	66585	100006	111787	114630
5.58_257.1387m/z	257.139	5.5791	neg	Traumatin	HMDB0037326	Lipids and lipid-like molecules	Fatty Acyls	Fatty acids and conjugates	**	C16309	50.3	58.3	M+FA-H	C12H20O3	-3.30956	1.10748	0.0316072	0.130303	-4.1204	0.0574956	3382.81	58836	979.565	10657	1541.87	5674.47	1238.43	205.515	119335	45501.2	128402	7253.94	1231.75	51291.3
7.32_315.1087m/z	315.109	7.31788	neg	Isopropylmaleate	HMDB0012241	Lipids and lipid-like molecules	Fatty Acyls	Fatty acids and conjugates	**	C02631	41.1	12.6	2M-H	C7H10O4	0.621844	3.13343	0.0168427	0.089474	-3.4832	0.0894239	37966.3	424566	13551	22097.8	35861	52488.7	58247.3	45552.2	325496	783075	387117	124917	68063.3	858728
7.23_349.1994m/z	349.199	7.226	pos	20-Carboxy-leukotriene B4	HMDB0006059	Lipids and lipid-like molecules	Fatty Acyls	Fatty acids and conjugates	**	C05950	49.8	62.7	M+H-H2O	C20H30O6	-4.32552	1.65138	0.00436939	0.0416454	-2.79044	0.144542	14810.6	102466	9715.35	15515.7	14518.7	26014.3	15273.2	7826.54	194593	118540	84464.7	120287	18797.3	78114.6
11.99_296.2337n	297.241	11.9889	pos	12,13-EpOME	HMDB0004702	Lipids and lipid-like molecules	Fatty Acyls	Fatty acids and conjugates	**	C14826	51.3	65.8	M+H, M+Na, M+H-H2O	C18H32O3	-4.87143	7.04906	0.0473859	0.166225	-2.67342	0.156754	390465	2.49094e+06	503955	546152	113866	351893	516361	310565	241813	6.65425e+06	2.50376e+06	1.20382e+06	1.29676e+06	3.04524e+06
12.55_253.2513m/z	253.251	12.546	pos	Heptadecanoic acid	HMDB0002259	Lipids and lipid-like molecules	Fatty Acyls	Fatty acids and conjugates	*		51	63.8	M+H-H2O	C17H34O2	-4.771	1.01696	0.00240959	0.0298566	-2.19847	0.217869	8276.91	37990.3	7292.2	19840.8	8664.1	5558.72	5665.58	2639.99	40395.3	48597.1	32078.9	61818	11281.8	33770.9
6.45_365.2323m/z	365.232	6.45248	neg	14,15-Epoxy-5,8,11-eicosatrienoic acid	HMDB0004264	Lipids and lipid-like molecules	Fatty Acyls	Fatty acids and conjugates	**	C14771	43.9	27.4	M+FA-H	C20H32O3	-3.34146	1.64652	0.0037773	0.0384106	-2.17194	0.221912	25761.6	116089	8234.82	37286.7	31023.8	10700.4	63950.2	3373.61	98510.3	157812	119938	87568.6	39333.8	193373
10.70_297.2410m/z	297.241	10.7031	pos	12,13-DHOME	HMDB0004705	Lipids and lipid-like molecules	Fatty Acyls	Fatty acids and conjugates	**	C14829	54.4	80.7	M+H-H2O	C18H34O4	-4.53752	7.46398	0.0442477	0.159407	-2.15867	0.223962	694274	3.09996e+06	499141	823727	401245	586493	1.2582e+06	596840	889968	5.65488e+06	1.97538e+06	936027	2.26451e+06	6.87899e+06
11.68_295.2254m/z	295.225	11.6766	pos	16-Hydroxy hexadecanoic acid	HMDB0006294	Lipids and lipid-like molecules	Fatty Acyls	Fatty acids and conjugates	**	C18218	54.9	80.6	M+Na	C16H32O3	3.67033	5.27034	0.00806687	0.058657	-1.63716	0.321489	414040	1.28788e+06	546914	504870	198026	314411	219436	700582	334563	2.26922e+06	1.34955e+06	1.38021e+06	1.2488e+06	1.14495e+06
8.75_329.2459m/z	329.246	8.75233	pos	11,14,17-Eicosatrienoic acid	HMDB0060039	Lipids and lipid-like molecules	Fatty Acyls	Fatty acids and conjugates	**	C16522	50.5	73.8	M+Na	C20H34O2	2.52048	1.19804	0.0141065	0.0807796	-1.52129	0.348375	27391.7	78627.2	4242.81	33532.7	53700.1	25154.2	41546.5	6174.14	88011.6	79455	76701.4	122197	9766.17	95631.5
12.31_283.2618m/z	283.262	12.3091	pos	Vaccenic acid	HMDB0003231	Lipids and lipid-like molecules	Fatty Acyls	Fatty acids and conjugates	*	C08367	52.1	69.1	M+H	C18H34O2	-4.7917	4.32554	0.00522793	0.0458985	-1.25668	0.418507	404619	966816	442385	455362	453820	298704	419589	357853	809470	1.36794e+06	792087	1.50403e+06	519086	808280
12.29_299.2584m/z	299.258	12.2947	neg	2-Hydroxystearic acid	HMDB0062549	Lipids and lipid-like molecules	Fatty Acyls	Fatty acids and conjugates	*	C03045	41.8	15.1	M-H	C18H36O3	-2.63373	1.83761	0.00288441	0.0331617	-1.24583	0.421665	73755.4	174915	76106.3	61484.2	103667	55910.9	91026.8	54337.4	162873	227365	137213	260567	95979.2	165492
11.28_254.2234n	255.231	11.2775	pos	Palmitoleic acid	HMDB0003229	Lipids and lipid-like molecules	Fatty Acyls	Fatty acids and conjugates	**	C08362	50.6	62.7	M+H-H2O, M+H	C16H30O2	-4.61568	1.31148	0.0151646	0.0842355	-0.990724	0.503225	58573.7	116397	75885.4	61378.9	59906.1	52231.2	39763.1	62277.7	67049.3	140828	137967	183740	62895.5	105900
11.08_315.2532m/z	315.253	11.0801	neg	Pelargonic acid	HMDB0000847	Lipids and lipid-like molecules	Fatty Acyls	Fatty acids and conjugates	*	C01601	40.7	14.8	2M-H	C9H18O2	-2.83139	2.0391	0.00320306	0.0351111	-0.924574	0.526836	149847	284428	125784	105929	208914	133292	186719	138444	338444	415256	232119	252805	232729	235217
7.50_309.2045m/z	309.205	7.49572	pos	Hexadecanedioic acid	HMDB0000672	Lipids and lipid-like molecules	Fatty Acyls	Fatty acids and conjugates	**	C19615	50.7	61.6	M+Na	C16H30O4	3.11004	1.25189	0.00138285	0.021845	-0.859127	0.551286	55702.8	101041	57457.3	58153.9	43642.7	49808.2	68771.9	56382.6	130543	116218	99607.9	113507	68302.2	78070.5
7.48_343.2117m/z	343.212	7.48342	neg	9-Oxo-nonanoic acid	HMDB0094711	Lipids and lipid-like molecules	Fatty Acyls	Fatty acids and conjugates	**	C16322	44.9	34.1	2M-H	C9H16O3	-2.78715	1.38154	0.0108862	0.0695827	-0.780758	0.582061	93305.4	160302	91270.6	65624.3	104059	82532	146240	70107.2	216486	204226	142173	167838	118605	112484
0.90_164.0678n	147.065	0.89585	pos	2-Deoxyglucose	HMDB0062477	Lipids and lipid-like molecules	Fatty Acyls	Fatty alcohols	*		37.6	0	M+H-H2O, M+Na	C6H12O5	-3.81472	1.47775	0.00574076	0.0484836	-0.831869	0.561801	88057.8	156742	91150.2	95522.7	79692.1	87672.9	47428.9	126880	90816.9	158146	213964	174841	162771	139913
11.07_312.2285n	313.236	11.0655	pos	(10E,12Z)-(9S)-9-Hydroperoxyoctadeca-10,12-dienoic acid	HMDB0062434	Lipids and lipid-like molecules	Fatty Acyls	Lineolic acids and derivatives	**	C14827	49.2	58.2	M+H-H2O, M+NH4, M+Na, M+H	C18H32O4	-4.85408	5.22475	0.0412035	0.152776	-2.8737	0.136436	184206	1.35013e+06	127379	383779	78215.6	131059	221598	163207	171077	2.72002e+06	1.06384e+06	230089	949258	2.96651e+06
11.33_276.2077n	277.215	11.3272	pos	Stearidonic acid	HMDB0006547	Lipids and lipid-like molecules	Fatty Acyls	Lineolic acids and derivatives	**	C16300	52	71.2	M+H-H2O, M+H	C18H28O2	-4.47916	1.79732	0.0402335	0.150487	-2.43054	0.185496	27114.2	146171	21293.2	21997.4	39758.2	21051.7	31401	27183.4	274385	72784	67366.8	331029	41307.8	90156.7
11.33_312.2287n	295.225	11.3272	pos	13-L-Hydroperoxylinoleic acid	HMDB0003871	Lipids and lipid-like molecules	Fatty Acyls	Lineolic acids and derivatives	**	C04717	52.2	74.8	M+H-H2O, M+H	C18H32O4	-4.49627	2.54215	0.0179754	0.0926319	-2.25955	0.208837	57330.7	274523	53667.2	48295.7	80238	41249.5	62035.6	58498.1	481301	186143	147118	544202	106766	181610
11.68_317.2073m/z	317.207	11.6766	pos	9-OxoODE	HMDB0004669	Lipids and lipid-like molecules	Fatty Acyls	Lineolic acids and derivatives	**	C14766	42.8	25.7	M+Na	C18H30O3	-4.95372	1.53553	0.00615111	0.0504702	-1.70952	0.305763	31262.2	102243	47074.5	34143.7	17372.8	22372.7	17021.8	49587.8	26597.3	162317	102303	145285	91162.4	85796.8
11.47_295.2271m/z	295.227	11.4681	neg	Alpha-dimorphecolic acid	HMDB0004670	Lipids and lipid-like molecules	Fatty Acyls	Lineolic acids and derivatives	**	C14767	50.4	58.4	M-H	C18H32O3	-2.53485	2.11747	0.0256726	0.114789	-1.34851	0.392696	103913	264615	133233	119822	51699.9	82873.4	79204.8	156648	57010.5	439261	277566	167876	410728	235247
13.02_278.2234n	279.231	13.0242	pos	Gamma-Linolenic acid	HMDB0003073	Lipids and lipid-like molecules	Fatty Acyls	Lineolic acids and derivatives	**	C06426	46.9	45.7	M+H-H2O, M+H	C18H30O2	-4.39948	1.50852	0.0403384	0.150726	-1.29422	0.407758	56482.4	138519	77220.1	65840.1	19703.1	45577.3	25415.3	105138	35740.7	223995	180079	214964	105367	70970.8
10.80_311.2222m/z	311.222	10.8003	neg	9(S)-HPODE	HMDB0006940	Lipids and lipid-like molecules	Fatty Acyls	Lineolic acids and derivatives	**	C14827	49.1	51.8	M-H	C18H32O4	-1.96098	1.54532	0.0141017	0.0807726	-0.942471	0.520341	90212.4	173372	105135	87652.7	62929.4	81344.9	97716.9	106496	94072.2	251212	171011	99674.3	238529	185731
10.26_278.2233n	279.231	10.2563	pos	Alpha-Linolenic acid	HMDB0001388	Lipids and lipid-like molecules	Fatty Acyls	Lineolic acids and derivatives	**	C06427	49.6	57.4	M+H-H2O, M+H	C18H30O2	-4.59636	3.93817	0.000340655	0.0104521	-0.936881	0.522361	488653	935470	535428	457114	421780	517989	464398	535208	904162	1.19784e+06	889136	835265	653156	1.13326e+06
8.22_295.2254m/z	295.225	8.22488	pos	11-HpODE	HMDB0062281	Lipids and lipid-like molecules	Fatty Acyls	Lineolic acids and derivatives	**	C07338	50.6	70.1	M+H-H2O	C18H32O4	-4.54332	1.27782	0.0403527	0.150764	-0.606986	0.656567	105106	160084	122353	122813	50942.8	70389	89737	174401	128218	193406	147496	174220	203777	113388
5.98_281.1161m/z	281.116	5.9833	pos	Enterolactone	HMDB0006101	Lignans, neolignans and related compounds	Furanoid lignans	Tetrahydrofuran lignans		C18165	53.9	77.7	M+H-H2O	C18H18O4	-3.85138	2.79593	0.00250456	0.0304877	-1.14974	0.450707	199239	442060	86392.7	252084	195395	290141	218285	153139	369518	630769	512056	437682	246866	455469
6.93_590.3200m/z	590.32	6.93025	pos	LysoPC(22:6(4Z,7Z,10Z,13Z,16Z,19Z))	HMDB0010404	Lipids and lipid-like molecules	Glycerophospholipids	Glycerophosphocholines	**	C04230	51.5	63.6	M+Na	C30H50NO7P	-2.95215	1.47963	0.0124191	0.0748429	-2.58183	0.167029	15725	94145.4	1787.15	39061.6	7529.99	6629.9	36344.3	2996.91	37097.7	133959	137748	101697	2729.07	151641
6.20_381.2274m/z	381.227	6.19918	neg	15H-11,12-EETA	HMDB0005050	Organic acids and derivatives	Hydroxy acids and derivatives	Medium-chain hydroxy acids and derivatives	**	C14781	41.3	17.1	M+FA-H	C20H32O4	-2.43078	1.79167	3.65214e-05	0.00333877	-3.25709	0.104597	9489.08	90720.7	5914.4	15694.3	5411.12	13343.6	10882.3	5688.73	50074.3	91822.5	80428.7	89690.4	137014	95294
6.29_216.1715n	239.163	6.28748	pos	3-Hydroxydodecanoic acid	HMDB0000387	Organic acids and derivatives	Hydroxy acids and derivatives	Medium-chain hydroxy acids and derivatives			37.9	0	M+NH4, M+Na	C12H24O3	-4.71958	1.01609	0.00393892	0.0393882	-0.760901	0.590128	43318.6	73405.4	50935	56381.6	29806.9	38913	41988.8	41886	56773.8	88199.2	86747.1	92624.1	56130.8	59957.6
6.16_245.1385m/z	245.139	6.15592	neg	3-Hydroxydodecanedioic acid	HMDB0000413	Organic acids and derivatives	Hydroxy acids and derivatives	Medium-chain hydroxy acids and derivatives			51.5	63.9	M-H	C12H22O5	-3.73381	2.75781	0.00106546	0.0190872	-0.720423	0.606919	339029	558606	453564	321113	324060	319104	380777	235555	498755	638923	619049	667340	463132	464439
5.00_248.1152n	231.112	4.99612	pos	6-Hydroxymelatonin	HMDB0004081	Organoheterocyclic compounds	Indoles and derivatives	Hydroxyindoles	**	C05643	44.4	27.6	M+H-H2O, M+H	C13H16N2O3	-3.65152	1.73313	4.70807e-05	0.00373604	-0.564582	0.676151	161833	239345	151789	170006	157016	176252	145365	170571	232758	276526	246843	254688	212757	212497
5.68_232.1202n	233.127	5.683	pos	Melatonin	HMDB0001389	Organoheterocyclic compounds	Indoles and derivatives	Indoles	**	C01598	42.3	30.8	M+H, M+Na, M+H-H2O	C13H16N2O2	-4.22277	2.00551	0.0215663	0.103713	-12.9302	0.000128124	20.8622	162829	2.54837e-07	2.54837e-07	2.54837e-07	2.54837e-07	2.54837e-07	125.173	429323	162046	179244	61616.9	3105.21	141635
6.22_163.0627n	146.059	6.22422	pos	3-Methyldioxyindole	HMDB0004186	Organoheterocyclic compounds	Indoles and derivatives	Indolines	**	C05834	51.6	72.1	M+H-H2O, M+H	C9H9NO2	-3.78373	2.11349	0.00703004	0.0545494	-1.44274	0.367868	87610.6	238158	91640.5	64652.7	74291.4	53242	158183	83653.7	423673	222990	197243	253216	112460	219366
5.06_271.0468m/z	271.047	5.06097	neg	Prephenate	HMDB0012283	Organic acids and derivatives	Keto acids and derivatives	Gamma-keto acids and derivatives	**	C00254	47.2	42	M+FA-H	C10H10O6	3.63237	1.67636	0.00595105	0.049521	-3.40941	0.0941167	9983.99	106081	9870.84	12704	6583.64	11617.4	8462.76	10665.3	17701	110561	132945	73777	82544.3	218957
0.87_187.0836n	188.091	0.868133	pos	2-Keto-6-acetamidocaproate	HMDB0012150	Organic acids and derivatives	Keto acids and derivatives	Medium-chain keto acids and derivatives	**	C05548	44.3	33.1	M+H, M+Na	C8H13NO4	-4.75126	3.12176	0.00261533	0.0313317	-0.73137	0.602331	425850	707003	482583	502054	347830	419489	305131	498013	547531	782161	855552	886427	583832	586513
1.23_168.0648m/z	168.065	1.22828	pos	1,1-Dimethylbiguanide	HMDB0001921	Organic nitrogen compounds	Organonitrogen compounds	Guanidines	**	C07151	39	0	M+K	C4H11N5	1.28931	1.17314	0.0124004	0.0748036	-0.683682	0.622574	69995.2	112429	67323.5	76520.7	56294.4	67266	61639.4	90927.1	110147	111965	120819	167707	88813.3	75121.7
1.26_162.0753m/z	162.075	1.2559	pos	Fructosamine	HMDB0002030	Organic oxygen compounds	Organooxygen compounds	Carbohydrates and carbohydrate conjugates			49.9	59.1	M+H-H2O	C6H13NO5	-4.27134	2.80408	0.00880499	0.0617798	-1.69254	0.309382	124267	401662	162126	160174	69253.4	63105.2	71492	219452	225943	373378	487851	133095	517064	672646
1.02_162.0753m/z	162.075	1.02037	pos	Glucosamine	HMDB0001514	Organic oxygen compounds	Organooxygen compounds	Carbohydrates and carbohydrate conjugates	**	C00329	51.8	67.3	M+H-H2O	C6H13NO5	-4.40095	2.52045	0.0132034	0.0776687	-1.4023	0.378326	131649	347976	178456	113736	75775.6	57223.4	183387	181313	397462	368525	213823	142264	623328	342456
5.38_121.1009m/z	121.101	5.37853	pos	(3Z,6Z)-3,6-Nonadienal	HMDB0031152	Organic oxygen compounds	Organooxygen compounds	Carbonyl compounds	**	C16323	46.9	40.7	M+H-H2O	C9H14O	-2.09966	1.05526	0.0458216	0.163002	-1.94857	0.259072	17852.3	68908.5	19794	18094.9	22808.1	23123.2	7827.09	15466.2	41810.9	126088	148015	45966.1	12001.8	39568.7
2.24_223.0470n	222.04	2.2371	neg	4-(2-Amino-3-hydroxyphenyl)-2,4-dioxobutanoic acid	HMDB0004083	Organic oxygen compounds	Organooxygen compounds	Carbonyl compounds	**	C05645	47.9	45.8	M-H, 2M-H	C10H9NO5	-4.78255	3.7078	0.0430809	0.156721	-1.34103	0.394739	317638	804678	360095	350388	112888	354287	362744	365427	98438	1.00532e+06	1.05159e+06	1.52604e+06	730011	416669
3.58_208.0595m/z	208.059	3.58018	pos	4-(2-Aminophenyl)-2,4-dioxobutanoic acid	HMDB0000978	Organic oxygen compounds	Organooxygen compounds	Carbonyl compounds	**	C01252	50.9	62.9	M+H	C10H9NO4	-4.60937	1.25933	0.0195733	0.0976907	-0.658823	0.633395	101502	160251	83154.8	126158	148251	104846	68155.4	78447.1	111001	197758	197415	191370	111148	152812
5.98_365.1943m/z	365.194	5.9833	pos	5-(4'-Hydroxyphenyl)-gamma-valerolactone-4'-O-glucuronide	HMDB0059992	Benzenoids	Phenol ethers	Unclassified			48	49.2	M+H	C20H28O6	-4.167	1.86388	0.00100901	0.0185313	-0.869012	0.547522	116649	213048	102312	148558	95609.9	144595	108973	99843.6	212641	247466	216285	269587	136949	195364
4.63_230.1014m/z	230.101	4.62578	pos	Vanillactic acid	HMDB0000913	Phenylpropanoids and polyketides	Phenylpropanoic acids	Unclassified			50.1	59.5	M+NH4	C10H12O5	-4.02745	1.41197	0.0061393	0.0504241	-1.48369	0.357574	35663.8	99738.3	27956.4	47559.7	26311.4	44052.5	29228.9	38874.1	45179.9	105164	160718	136123	57240.6	94004.7
5.55_164.0832n	165.09	5.55135	pos	3-Phenylbutyric acid	HMDB0001955	Phenylpropanoids and polyketides	Phenylpropanoic acids	Unclassified			44.8	31	M+H-H2O, M+H	C10H12O2	-3.49784	1.16596	0.0489584	0.169696	-0.711192	0.610815	81014.9	132634	91555.2	94395	81365.5	100826	66123.9	51823.4	149359	109364	104985	224295	68348.2	139453
2.72_200.0908m/z	200.091	2.71528	pos	3-(2,3-dihydroxyphenyl)propanoic acid	HMDB0134042	Phenylpropanoids and polyketides	Phenylpropanoic acids	Unclassified	**	C04044	48.7	54.4	M+NH4	C9H10O4	-4.93834	1.02257	0.0158214	0.0863798	-0.707772	0.612265	52659.3	86007.3	51762.9	66366.8	40148.1	55683.9	44939.9	57054	54428.2	95232	102573	125625	64967.5	73218.6
10.57_349.1648m/z	349.165	10.5681	neg	2-Polyprenyl-3-methyl-5-hydroxy-6-methoxy-1,4-benzoquinone	HMDB0060352	Lipids and lipid-like molecules	Prenol lipids	Quinone and hydroquinone lipids	**	C17562	44.7	29.3	M+FA-H	C18H24O4	-2.82041	1.35067	0.000132986	0.00619965	-2.50015	0.176758	10960.1	62006.3	3074.03	13824.8	13299.3	8053.96	24229.9	3278.68	77761.7	72074.1	69155.8	62864.7	24091.9	66089.5
5.97_363.1806m/z	363.181	5.97333	neg	Ubiquinone-2	HMDB0006709	Lipids and lipid-like molecules	Prenol lipids	Quinone and hydroquinone lipids	**	C00399	41.1	11.4	M+FA-H	C19H26O4	-2.25738	1.23943	0.00224498	0.0286291	-0.469247	0.722342	116660	161503	108883	130561	106661	134567	114415	104875	173997	174795	167729	186588	123206	142702
9.47_347.2219m/z	347.222	9.46742	neg	Retinyl ester	HMDB0003598	Lipids and lipid-like molecules	Prenol lipids	Retinoids	**	C02075	51.4	63.9	M+FA-H	C20H30O2	-3.00736	1.66486	0.00505667	0.0451805	-3.23099	0.106506	10681.6	100291	405.795	6796.47	32507.2	96.6147	24283.7	2.54837e-07	29385.4	79131.9	123074	164403	40722.5	165030
9.75_441.3345m/z	441.334	9.7534	pos	7-a,25-Dihydroxycholesterol	HMDB0006280	Lipids and lipid-like molecules	Prenol lipids	Retinoids	**	C16678	53	73.2	M+Na	C27H46O3	1.36236	1.92109	0.0395374	0.1489	-1.63049	0.322979	66096.6	204647	16999.9	86387.6	40062	76240.4	49876.6	127013	192396	202113	74035.8	343598	36489.9	379250
1.62_183.0524n	184.06	1.61698	pos	4-Pyridoxic acid	HMDB0000017	Organoheterocyclic compounds	Pyridines and derivatives	Pyridinecarboxylic acids and derivatives	**	C00847	53.6	76.1	M+H, M+NH4	C8H9NO4	-4.28996	2.03593	0.0249777	0.113235	-1.00212	0.499266	139958	280327	180857	129366	71624.3	90982.5	138736	228180	138565	399961	324539	417996	215707	185193
4.87_161.0471n	162.054	4.86933	pos	Quinoline-4,8-diol	HMDB0060289	Organoheterocyclic compounds	Quinolines and derivatives	Quinolones and derivatives	**	C05637	42.2	24.9	M+H-H2O, M+H	C9H7NO2	-3.65849	3.66992	0.0439985	0.158837	-0.519298	0.697711	1.18455e+06	1.69777e+06	1.03415e+06	1.59001e+06	938971	1.3731e+06	848548	1.32253e+06	940829	2.00667e+06	2.2476e+06	1.87838e+06	1.43147e+06	1.68166e+06
10.24_305.2097m/z	305.21	10.2417	pos	11-Ketoetiocholanolone	HMDB0006031	Lipids and lipid-like molecules	Steroids and steroid derivatives	Androstane steroids	*	C14552	37.8	0	M+H	C19H28O3	-4.71459	1.06752	0.00274751	0.0323291	-2.08328	0.235977	11025	46720.6	6138.59	14708.2	13347.2	9502.23	18788.4	3665.48	61184.1	39097.8	32257	55032	16801.4	75951.6
8.25_313.2146m/z	313.215	8.2539	pos	Androsterone	HMDB0000031	Lipids and lipid-like molecules	Steroids and steroid derivatives	Androstane steroids	**	C00523	38.3	0	M+Na	C19H30O2	2.87199	1.1368	0.00779511	0.0576864	-1.69611	0.308618	18614.7	60316.4	5991.48	39090.6	4369.78	22119.6	29419.7	10697.1	14377.7	87498.8	69896.3	41527.5	67770.7	80827.4
8.50_313.2144m/z	313.214	8.49553	pos	4-Androstenediol	HMDB0005849	Lipids and lipid-like molecules	Steroids and steroid derivatives	Androstane steroids		C14210	55.7	83.8	M+Na	C19H30O2	2.19392	2.06548	0.0331115	0.133986	-1.52635	0.347154	90754.8	261425	24067	39873.3	130126	168261	128322	53879.7	250369	153728	119923	353436	156445	534650
8.45_349.2010m/z	349.201	8.45122	neg	16a-Hydroxydehydroisoandrosterone	HMDB0000352	Lipids and lipid-like molecules	Steroids and steroid derivatives	Androstane steroids	**	C05139	45.2	35.6	M+FA-H	C19H28O3	-3.29566	1.10554	0.0161907	0.087459	-1.12342	0.459006	39382.4	85799.4	29906.4	54321.6	40216.9	41053.5	55286.3	15509.7	109906	84437.4	77154.6	18665.5	117050	107582
8.31_365.2323m/z	365.232	8.31245	neg	Tetrahydrocortisol	HMDB0000949	Lipids and lipid-like molecules	Steroids and steroid derivatives	Bile acids, alcohols and derivatives	**	C05465	46	39.7	M-H	C21H34O5	-2.75284	1.5403	0.000642596	0.0147075	-38.0339	3.55357e-12	2.54837e-07	71713.1	2.54837e-07	2.54837e-07	2.54837e-07	2.54837e-07	2.54837e-07	2.54837e-07	46335.6	115932	85209.4	40182.2	34538	108082
11.63_457.3291m/z	457.329	11.6342	pos	3a,7a,12a-Trihydroxy-5b-cholestan-26-al	HMDB0003533	Lipids and lipid-like molecules	Steroids and steroid derivatives	Bile acids, alcohols and derivatives	**	C01301	51.4	61.3	M+Na	C27H46O4	0.718612	4.81547	0.0134468	0.078637	-2.36087	0.194674	213545	1.09694e+06	46624.1	258554	385206	179379	212716	198795	1.25152e+06	1.72084e+06	723743	463569	325322	2.09663e+06
11.62_441.3344m/z	441.334	11.6201	pos	3a,7a-Dihydroxy-5b-cholestan-26-al	HMDB0006894	Lipids and lipid-like molecules	Steroids and steroid derivatives	Bile acids, alcohols and derivatives	**	C05445	51.2	68.1	M+Na	C27H46O3	1.15196	1.48751	0.00162761	0.023908	-1.97183	0.254929	23061.5	90462.4	22130.9	34118.4	26226.3	20216.5	13211.1	22465.5	76798.5	113012	110822	111861	18378.3	111903
8.68_453.2849m/z	453.285	8.68302	neg	3a,6a,7b-Trihydroxy-5b-cholanoic acid	HMDB0000364	Lipids and lipid-like molecules	Steroids and steroid derivatives	Bile acids, alcohols and derivatives	*	C17727	52	63.9	M+FA-H	C24H40O5	-2.06992	9.71195	0.0253154	0.11392	-1.70313	0.307118	1.49872e+06	4.87995e+06	641315	884461	912726	2.35199e+06	2.99904e+06	1.20279e+06	2.47286e+06	1.57239e+06	2.81696e+06	6.23901e+06	7.15089e+06	9.02761e+06
9.92_437.2899m/z	437.29	9.9245	neg	Murocholic acid	HMDB0000811	Lipids and lipid-like molecules	Steroids and steroid derivatives	Bile acids, alcohols and derivatives	*	C15515	47.9	44.4	M+FA-H	C24H40O4	-2.36425	3.19514	0.014467	0.0818471	-1.55273	0.340864	184434	541078	69879.1	148091	321815	219288	225313	122219	705120	234470	290807	831951	342828	841292
7.25_464.3006m/z	464.301	7.25325	neg	Glycocholic acid	HMDB0000138	Lipids and lipid-like molecules	Steroids and steroid derivatives	Bile acids, alcohols and derivatives	**	C01921	45.5	36.7	M-H	C26H43NO6	-2.52056	1.03274	0.0480313	0.167735	-1.4986	0.353896	23574.3	66613.5	8686.03	6817.48	41593.7	38592.9	30337.2	15418.2	124784	11913.5	19870	101172	70168.2	71773.7
8.50_390.2752n	373.272	8.49553	pos	Nutriacholic acid	HMDB0000467	Lipids and lipid-like molecules	Steroids and steroid derivatives	Bile acids, alcohols and derivatives	*		54.9	83.6	M+H-H2O, M+H	C24H38O4	-4.7422	43.9458	0.0178287	0.0922358	-1.40928	0.3765	4.21808e+07	1.12034e+08	1.25335e+07	2.70973e+07	5.35357e+07	7.08978e+07	6.14224e+07	2.75983e+07	1.06473e+08	6.78072e+07	6.13613e+07	1.51951e+08	8.04829e+07	2.04129e+08
11.96_443.3501m/z	443.35	11.9565	pos	3 alpha,7 alpha,26-Trihydroxy-5beta-cholestane	HMDB0012455	Lipids and lipid-like molecules	Steroids and steroid derivatives	Bile acids, alcohols and derivatives	**	C05444	53.1	71.9	M+Na	C27H48O3	1.15262	1.64257	0.00245963	0.0302067	-1.02024	0.493034	84060.6	170496	54492.7	114003	84869.9	93517.3	76624.3	80856	117648	205271	218228	106841	164370	210621
11.81_439.3185m/z	439.319	11.8122	pos	7alpha,25-Dihydroxy-4-cholesten-3-one	HMDB0060425	Lipids and lipid-like molecules	Steroids and steroid derivatives	Cholestane steroids	**	C17332	47.7	46.5	M+Na	C27H44O3	0.676841	1.45564	0.013678	0.0794418	-2.42179	0.186625	18214.3	97598.4	21746.8	28393.4	20305	21737	5146.8	11956.6	40808.8	151427	120941	78226.9	13953.7	180233
11.01_423.3235m/z	423.324	11.0062	pos	7a-Hydroxy-cholestene-3-one	HMDB0001993	Lipids and lipid-like molecules	Steroids and steroid derivatives	Cholestane steroids	**	C05455	48.4	49.2	M+Na	C27H44O2	0.391029	2.65344	0.00278645	0.0324649	-1.88033	0.271621	80263.2	295497	49060	80322.8	107797	95190	66616.5	82593	274050	389786	207884	409287	83784.4	408191
6.38_345.2045m/z	345.205	6.38175	pos	Cortisol	HMDB0000063	Lipids and lipid-like molecules	Steroids and steroid derivatives	Hydroxysteroids	**	C00735	51.2	67.3	M+H-H2O	C21H30O5	-4.22272	1.46992	0.00597477	0.0496607	-8.31225	0.00314604	224.63	71400.9	2.54837e-07	426.972	2.54837e-07	599.155	321.656	2.54837e-07	38251.6	169249	80068.4	47101.3	42083.2	51651.9
6.53_346.2130n	347.22	6.53247	pos	Cortexolone	HMDB0000015	Lipids and lipid-like molecules	Steroids and steroid derivatives	Hydroxysteroids	**	C05488	48.7	55.9	M+H-H2O, M+H	C21H30O4	-4.07958	2.98748	0.00310627	0.0345624	-5.77487	0.0182638	5295.83	289963	1210.6	11016.8	6090.29	5265.88	5659.4	2532.03	87471.9	502687	277471	242515	124660	504971
6.04_364.2236n	347.22	6.0435	pos	11b,17a,21-Trihydroxypreg-nenolone	HMDB0006760	Lipids and lipid-like molecules	Steroids and steroid derivatives	Hydroxysteroids	**	C05489	44.5	31.9	M+H-H2O, M+H	C21H32O5	-3.81216	2.59213	7.168e-05	0.00441519	-4.54995	0.0426903	8085.18	189392	2560.16	9453.13	6344.12	7668.18	17463.8	5021.74	89873.2	267157	213530	189808	129293	246688
7.37_365.2306m/z	365.231	7.3684	pos	Dihydrocortisol	HMDB0003259	Lipids and lipid-like molecules	Steroids and steroid derivatives	Hydroxysteroids	**	C05471	48	49.6	M+H	C21H32O5	-4.65911	1.29961	0.0017153	0.0245639	-3.5678	0.0843304	4769.88	56561.9	1683.19	5849.04	4672.69	6923.1	7605.58	1885.71	17965.6	81371.9	51756.8	45204.1	42058.4	101015
8.04_331.2252m/z	331.225	8.04352	pos	3a,21-Dihydroxy-5b-pregnane-11,20-dione	HMDB0006755	Lipids and lipid-like molecules	Steroids and steroid derivatives	Hydroxysteroids	**	C05478	48.1	52.9	M+H-H2O	C21H32O4	-4.432	1.18832	0.0216024	0.103792	-2.18207	0.22036	15530.3	70477.1	13610.6	16961.4	10593.8	21888.4	18024.1	12103.5	33069.8	94318.3	53232.2	50287.1	31981.9	159973
10.57_441.3346m/z	441.335	10.568	pos	17a,20a-Dihydroxycholesterol	HMDB0006764	Lipids and lipid-like molecules	Steroids and steroid derivatives	Hydroxysteroids	**	C05487	46.7	42.1	M+Na	C27H46O3	1.6184	2.87003	0.00309262	0.0345063	-1.56115	0.338881	133955	395285	66542.9	153316	165670	144483	175940	97775.7	438173	347546	339384	487048	143862	615698
11.83_316.2390n	299.236	11.828	pos	5a-Pregnane-3,20-dione	HMDB0003759	Lipids and lipid-like molecules	Steroids and steroid derivatives	Pregnane steroids	**	C03681	40.8	13.8	M+H-H2O, M+H	C21H32O2	-3.9372	1.18781	0.012533	0.0752642	-6.88791	0.00844369	424.768	50306	2.54837e-07	266.376	990.845	131.419	1159.97	2.54837e-07	3693.86	117150	43371.4	17284	52443.4	67893.6
11.62_316.2390n	299.236	11.6201	pos	20a-Dihydroprogesterone	HMDB0003069	Lipids and lipid-like molecules	Steroids and steroid derivatives	Pregnane steroids	**	C04042	50.1	59	M+H-H2O, M+H, M+NH4	C21H32O2	-3.75372	2.50987	0.0211964	0.102718	-5.37567	0.0240858	5796.5	240660	1747.48	10696.8	4260.03	2662.15	11331.1	4081.47	4215.83	510383	310369	15104	424547	179343
8.33_331.2251m/z	331.225	8.32868	pos	11a-Hydroxyprogesterone	HMDB0000920	Lipids and lipid-like molecules	Steroids and steroid derivatives	Pregnane steroids	**	C03747	41.4	18.3	M+H	C21H30O3	-4.91324	1.24429	0.000403042	0.0114364	-4.88666	0.033804	1604.2	47456	1212.88	914.58	2665.48	795.843	3021.69	1014.74	31248.4	73053.8	60585.1	33503.5	20713.8	65631.1
7.04_331.2252m/z	331.225	7.03918	pos	17-Hydroxyprogesterone	HMDB0000374	Lipids and lipid-like molecules	Steroids and steroid derivatives	Pregnane steroids	**	C01176	45.2	39.8	M+H	C21H30O3	-4.76468	1.8763	0.000753535	0.0160341	-4.80561	0.0357575	3801.67	106318	1159.98	5585.33	5498.62	1139.73	8011.62	1414.76	44024.5	168003	96554.1	105654	57277.7	166396
8.85_316.2389n	299.236	8.84695	pos	Pregnenolone	HMDB0000253	Lipids and lipid-like molecules	Steroids and steroid derivatives	Pregnane steroids	**	C01953	50.3	61.8	M+H-H2O, M+H	C21H32O2	-4.2399	2.28837	0.0171216	0.0903154	-4.56237	0.0423244	8838.18	208820	2.54837e-07	13997.4	22876.7	2.54837e-07	16009.1	145.879	44911.2	350600	181222	116192	79608.9	480386
5.91_332.1975n	333.205	5.90647	pos	11b-Hydroxyprogesterone	HMDB0004031	Lipids and lipid-like molecules	Steroids and steroid derivatives	Pregnane steroids	**	C05498	49.5	55.7	M+H-H2O, M+H	C20H28O4	-3.8633	1.23979	0.0112225	0.0707586	-0.545127	0.685331	106094	154807	105337	125531	89326.8	116460	111754	88157.8	95618.3	172393	170232	195372	132113	163116
7.50_427.1784m/z	427.178	7.4989	neg	Estrone glucuronide	HMDB0004483	Lipids and lipid-like molecules	Steroids and steroid derivatives	Steroidal glycosides	**	C11133	50.3	66.3	M-H2O-H	C24H30O8	4.94781	1.43382	0.0243929	0.11152	-3.76446	0.0735843	6098.4	82876.4	2.54837e-07	22412.9	798.04	2.54837e-07	12234.5	1144.92	6103.29	95711.8	45782.5	22490	145159	182011
11.39_411.3602m/z	411.36	11.394	pos	5-Dehydroavenasterol	HMDB0006852	Lipids and lipid-like molecules	Steroids and steroid derivatives	Stigmastanes and derivatives	**	C15783	43.4	31.7	M+H	C29H46O	-4.65798	1.58045	0.0252281	0.113709	-3.4173	0.0936034	8969.66	95826.3	17343.4	11583.4	8600.44	3515.35	10428.2	2347.2	117703	50760.3	47709.8	231978	3650.01	123157
10.13_400.3324n	401.339	10.133	pos	Calcidiol	HMDB0003550	Lipids and lipid-like molecules	Steroids and steroid derivatives	Vitamin D and derivatives	**	C01561	45.9	43.1	M+H-H2O, M+H	C27H44O2	-4.41539	1.77424	0.00987877	0.0659599	-1.87509	0.272609	41846.6	153504	18658.3	38708.4	50094.5	41258.2	58497.3	43862.7	239074	154124	82027.5	144427	41961	259410
5.92_303.1690m/z	303.169	5.92203	pos	Piperine	HMDB0029377	Alkaloids and derivatives	Unclassified	Unclassified		C03882	39.8	7.76	M+NH4	C17H19NO3	-4.66733	1.82443	0.0167296	0.0891105	-0.557821	0.679328	247747	364695	118286	371354	293662	225369	246536	231275	382660	328987	466415	349060	345379	315668
4.78_262.1177m/z	262.118	4.7846	pos	Glycyl-Tryptophan	HMDB0028852	Organic acids and derivatives	Carboxylic acids and derivatives	Amino acids, peptides, and analogues			52.1	69.6	M+H	C13H15N3O3	-3.60862	1.64914	0.00202216	0.0269002	1.22756	2.3417	139521	59581.1	133837	128234	148439	102412	160398	163807	127121	29327.4	61679.9	27508.5	87736.3	24113
0.88_204.1102n	205.117	0.882	pos	Valyl-Serine	HMDB0029136	Organic acids and derivatives	Carboxylic acids and derivatives	Amino acids, peptides, and analogues			44.6	31.1	M+H-H2O, M+H	C8H16N2O4	-4.17681	5.10139	0.0119939	0.0735694	1.26951	2.4108	1.42163e+06	589693	1.29824e+06	1.24349e+06	2.00195e+06	1.25975e+06	1.31814e+06	1.40823e+06	1.7991e+06	271071	434399	384803	429424	219362
4.36_237.1223m/z	237.122	4.35738	pos	Alanyl-Phenylalanine	HMDB0028694	Organic acids and derivatives	Carboxylic acids and derivatives	Amino acids, peptides, and analogues			49.8	67.8	M+H	C12H16N2O3	-4.73505	3.18248	0.0297932	0.125917	1.28818	2.4422	587579	240594	376900	453716	1.04165e+06	639995	288824	724388	571839	275683	170777	22926.3	296276	106063
4.83_295.1640m/z	295.164	4.82702	pos	Leucyl-Tyrosine	HMDB0028941	Organic acids and derivatives	Carboxylic acids and derivatives	Amino acids, peptides, and analogues			47.8	46.6	M+H	C15H22N2O4	-4.06914	3.95703	0.0216561	0.103933	1.29594	2.45538	846475	344743	779721	433737	1.33644e+06	1.01179e+06	640242	876921	1.00256e+06	263985	252429	131292	267894	150299
4.26_345.1431m/z	345.143	4.25962	pos	Tyrosyl-Tyrosine	HMDB0029117	Organic acids and derivatives	Carboxylic acids and derivatives	Amino acids, peptides, and analogues			48.9	51.1	M+H	C18H20N2O5	-4.14299	1.56931	0.000356735	0.010693	1.38336	2.60875	109019	41789.9	107120	102005	115579	142218	56968.9	130225	37213.9	51589.9	44886.7	25369.8	51947.2	39732.1
0.87_203.1017m/z	203.102	0.868133	pos	Serylproline	HMDB0029047	Organic acids and derivatives	Carboxylic acids and derivatives	Amino acids, peptides, and analogues			47.8	48.8	M+H	C8H14N2O4	-4.80534	3.05621	0.0101509	0.0668866	1.39756	2.63455	499480	189588	446267	590302	581328	490630	355168	533183	641657	71082.9	124660	135639	78404	86088.1
1.34_247.1277m/z	247.128	1.33912	pos	Glutamylvaline	HMDB0028832	Organic acids and derivatives	Carboxylic acids and derivatives	Amino acids, peptides, and analogues			51	62.8	M+H	C10H18N2O5	-4.80179	7.37854	0.0481855	0.168065	1.41075	2.65874	3.26049e+06	1.22633e+06	3.22648e+06	3.53486e+06	5.96923e+06	2.36139e+06	2.54466e+06	1.92631e+06	4.60761e+06	341747	881259	734880	559264	233199
3.13_188.1152n	189.122	3.13287	pos	N6-Acetyl-L-lysine	HMDB0000206	Organic acids and derivatives	Carboxylic acids and derivatives	Amino acids, peptides, and analogues	**	C02727	52.3	75.6	M+H-H2O, M+H	C8H16N2O3	-4.53407	7.12801	0.000945494	0.0179754	1.42254	2.68056	2.20179e+06	821391	2.21074e+06	1.75886e+06	2.75342e+06	2.23432e+06	1.91246e+06	2.34096e+06	1.8516e+06	541559	873767	148067	1.23904e+06	274318
2.80_246.1436m/z	246.144	2.79873	pos	Asparaginyl-Isoleucine	HMDB0028734	Organic acids and derivatives	Carboxylic acids and derivatives	Amino acids, peptides, and analogues			52.6	80.6	M+H	C10H19N3O4	-4.82636	3.61396	0.0202722	0.0998211	1.45299	2.73775	670279	244828	883188	428512	966023	692224	351831	699896	825576	203171	143140	46716	168475	81890
1.77_239.1015m/z	239.102	1.76985	pos	Glycyltyrosine	HMDB0028853	Organic acids and derivatives	Carboxylic acids and derivatives	Amino acids, peptides, and analogues			50.8	72.1	M+H	C11H14N2O4	-4.70091	4.37141	0.0085182	0.0605943	1.50291	2.83414	893496	315261	687815	713564	1.43184e+06	899826	810250	817685	967125	135802	256638	69489.1	352298	110217
3.67_246.1437m/z	246.144	3.66557	pos	Asparaginyl-Leucine	HMDB0028735	Organic acids and derivatives	Carboxylic acids and derivatives	Amino acids, peptides, and analogues			51.2	63.4	M+H	C10H19N3O4	-4.71231	2.23153	0.00140747	0.0220302	1.51133	2.85074	210320	73777.5	217416	172917	261062	214304	143310	252913	185844	44570.1	93838.4	12837.3	69902.8	35672.6
4.81_293.1501m/z	293.15	4.81473	neg	Isoleucyl-Tyrosine	HMDB0028919	Organic acids and derivatives	Carboxylic acids and derivatives	Amino acids, peptides, and analogues			47.4	43	M-H	C15H22N2O4	-1.92377	1.63581	0.0122667	0.0744014	1.5272	2.88226	124164	43078.6	107671	66013.7	211664	145873	83534.7	130225	121093	30248.1	35328.7	13120.5	38253.9	20426.8
4.47_293.1139m/z	293.114	4.47433	neg	Tyrosyl-Hydroxyproline	HMDB0029106	Organic acids and derivatives	Carboxylic acids and derivatives	Amino acids, peptides, and analogues			50.9	59.7	M-H	C14H18N2O5	-1.44428	1.13581	0.0473413	0.166131	1.52916	2.88618	70160.5	24309.1	78647.9	52966.3	140187	56870	45430.1	46862.2	92849.8	13621.8	12928.7	3381.55	15807.6	7265.35
4.87_263.1382m/z	263.138	4.86933	pos	Phenylalanylproline	HMDB0011177	Organic acids and derivatives	Carboxylic acids and derivatives	Amino acids, peptides, and analogues			46.9	40.9	M+H	C14H18N2O3	-3.29143	9.83386	0.00432234	0.0413701	1.55584	2.94004	4.39694e+06	1.49554e+06	3.91348e+06	3.99281e+06	5.04453e+06	4.77062e+06	4.36728e+06	4.29293e+06	5.33243e+06	513422	994300	738915	746188	647959
1.44_261.1433m/z	261.143	1.43637	pos	Isoleucyl-Glutamate	HMDB0028906	Organic acids and derivatives	Carboxylic acids and derivatives	Amino acids, peptides, and analogues			50.3	59.3	M+H	C11H20N2O5	-4.7811	5.64471	0.044479	0.159922	1.56741	2.96372	1.72656e+06	582565	1.37092e+06	1.53511e+06	3.78761e+06	1.10229e+06	1.49229e+06	1.07113e+06	1.89256e+06	207223	491219	478744	269248	156396
3.13_143.1172m/z	143.117	3.13287	pos	N(6)-Methyllysine	HMDB0002038	Organic acids and derivatives	Carboxylic acids and derivatives	Amino acids, peptides, and analogues		C02728	43.3	24.6	M+H-H2O	C7H16N2O2	-4.04577	1.37339	0.000161612	0.00700928	1.60487	3.04169	72857.6	23953	72397.8	59713.1	86925.5	73262.3	67481.1	77366.1	52027.1	14783.2	25404.2	5517.78	38162.6	7823.3
3.41_260.1361n	261.143	3.41223	pos	gamma-Glutamylisoleucine	HMDB0011170	Organic acids and derivatives	Carboxylic acids and derivatives	Amino acids, peptides, and analogues			54	76.8	M+H-H2O, M+H	C11H20N2O5	-4.35351	6.46399	0.0408376	0.152023	1.60959	3.05165	2.21567e+06	726058	2.83269e+06	1.7738e+06	3.66848e+06	1.97134e+06	1.39859e+06	1.64913e+06	3.35423e+06	193702	300428	52980.1	342267	112746
1.35_129.1018m/z	129.102	1.35302	pos	D-Lysine	HMDB0003405	Organic acids and derivatives	Carboxylic acids and derivatives	Amino acids, peptides, and analogues	**	C00739	38.4	0	M+H-H2O	C6H14N2O2	-2.94965	1.16488	0.000872781	0.0172902	1.61222	3.05722	55845.3	18266.7	56787.5	51494	65408.2	58271.2	41091.1	62019.7	52567.4	8286.72	16066.2	6391.78	19855.7	6432.27
3.08_203.1381m/z	203.138	3.07718	pos	Alanyl-Leucine	HMDB0028691	Organic acids and derivatives	Carboxylic acids and derivatives	Amino acids, peptides, and analogues			49.7	63.8	M+H	C9H18N2O3	-4.46828	6.82499	0.0131835	0.0776334	1.62826	3.0914	2.13295e+06	689963	2.2381e+06	1.51539e+06	3.77727e+06	2.06778e+06	1.03081e+06	2.16835e+06	2.09246e+06	566235	446197	67480.7	680378	287026
2.12_213.1233m/z	213.123	2.12102	neg	Leucyl-Threonine	HMDB0028939	Organic acids and derivatives	Carboxylic acids and derivatives	Amino acids, peptides, and analogues			41.8	16.8	M-H2O-H	C10H20N2O4	-4.94599	2.10871	0.0174609	0.0912018	1.66293	3.16659	212926	67241.5	180902	177217	312309	223507	222027	161595	297392	12999.2	31071.9	25742.8	19901.5	16341.6
1.81_253.1171m/z	253.117	1.81148	pos	Alanyl-Tyrosine	HMDB0028699	Organic acids and derivatives	Carboxylic acids and derivatives	Amino acids, peptides, and analogues			49.6	56	M+H	C12H16N2O4	-4.72371	3.51686	0.00857211	0.0608086	1.70468	3.25956	534162	163875	483097	413682	985433	507209	349955	465597	484406	114572	119241	62206.9	129540	73286.4
4.43_229.1536m/z	229.154	4.42725	pos	Isoleucylproline	HMDB0011174	Organic acids and derivatives	Carboxylic acids and derivatives	Amino acids, peptides, and analogues			49.1	63.2	M+H	C11H20N2O3	-4.4816	11.1615	0.00635853	0.0514758	1.7185	3.29094	5.55818e+06	1.68894e+06	4.73429e+06	5.39301e+06	6.5214e+06	5.81961e+06	5.86797e+06	5.01282e+06	7.13356e+06	297950	957126	660151	780056	304769
4.94_261.1241m/z	261.124	4.9355	neg	Prolylphenylalanine	HMDB0011179	Organic acids and derivatives	Carboxylic acids and derivatives	Amino acids, peptides, and analogues			42.8	19.7	M-H	C14H18N2O3	-1.33505	2.97265	0.000545035	0.0134387	1.79738	3.47589	336037	96676.8	328353	318758	406708	344225	285998	332184	320976	37275.4	73246.3	48296.4	53267.7	46998.7
4.39_266.1254n	267.133	4.38545	pos	Threoninyl-Phenylalanine	HMDB0029068	Organic acids and derivatives	Carboxylic acids and derivatives	Amino acids, peptides, and analogues			52.2	69.6	M+H, M+NH4, M+H-H2O	C13H18N2O4	-4.56245	4.504	0.00100598	0.0185097	1.79996	3.4821	778319	223520	838047	731214	1.05075e+06	869550	443265	737084	658076	159442	203088	72926.6	150353	97232.9
4.81_276.1333m/z	276.133	4.81285	pos	Alanyltryptophan	HMDB0013209	Organic acids and derivatives	Carboxylic acids and derivatives	Amino acids, peptides, and analogues			52.1	68.8	M+H	C14H17N3O3	-3.60303	1.74974	0.0105507	0.0682343	1.80618	3.49716	132130	37782	126000	105504	215628	127444	99607.7	118596	160168	12727.8	22933.9	8326.26	15884.5	6652.27
4.27_334.1383m/z	334.138	4.27357	pos	Tryptophyl-Glutamate	HMDB0029082	Organic acids and derivatives	Carboxylic acids and derivatives	Amino acids, peptides, and analogues			53.5	78	M+H	C16H19N3O5	-4.23967	1.88958	0.000181753	0.00743965	1.81609	3.52126	127219	36128.9	137972	100004	191711	104036	104430	125161	67895.5	20643.7	38200.7	27094.2	35864.8	27074.4
1.35_174.0997n	175.107	1.35302	pos	N-Acetylornithine	HMDB0003357	Organic acids and derivatives	Carboxylic acids and derivatives	Amino acids, peptides, and analogues	**	C00437	51.3	63.6	M+H-H2O, M+H	C7H14N2O3	-4.15145	5.08631	6.83267e-05	0.00433327	1.82494	3.54291	928053	261947	917233	848042	1.05591e+06	1.00091e+06	721306	1.02492e+06	634860	103051	296884	96402.9	357419	83061.7
1.44_206.0717n	207.079	1.43637	pos	Glycyl-Methionine	HMDB0028847	Organic acids and derivatives	Carboxylic acids and derivatives	Amino acids, peptides, and analogues			49.9	58.4	M+H-H2O, M+H	C7H14N2O3S	-3.97177	3.83658	0.00947257	0.0644546	1.83604	3.57028	627675	175806	477256	584820	1.08617e+06	534997	622424	460382	691439	53194.5	144460	50558	79286.3	35896
0.72_218.1489m/z	218.149	0.7158	pos	Gamma-glutamyl-L-putrescine	HMDB0012230	Organic acids and derivatives	Carboxylic acids and derivatives	Amino acids, peptides, and analogues	**	C15699	45.4	36.7	M+H	C9H19N3O3	-4.83186	3.07042	0.0162494	0.0875567	1.86687	3.64741	416942	114312	354935	366359	744545	480220	263597	291997	492222	20577.7	67712.8	34925.2	53810.7	16621.7
2.65_295.1275m/z	295.128	2.64558	pos	Phenylalanyl-Glutamate	HMDB0028994	Organic acids and derivatives	Carboxylic acids and derivatives	Amino acids, peptides, and analogues			53.6	76.9	M+H	C14H18N2O5	-4.46207	4.55033	0.00111564	0.0194451	1.92009	3.78446	753515	199108	776471	530677	1.2898e+06	624398	691032	608713	435726	138350	196918	179529	143517	100608
2.65_249.1256m/z	249.126	2.64558	pos	Valyl-Methionine	HMDB0029133	Organic acids and derivatives	Carboxylic acids and derivatives	Amino acids, peptides, and analogues			52.7	71.5	M+H	C10H20N2O3S	-4.52333	3.9091	0.00581324	0.0488507	1.93862	3.83339	610217	159185	496310	516147	1.08573e+06	634918	450671	477521	573807	87496.3	84647.4	54948.2	110324	43884.8
1.78_189.1226m/z	189.123	1.78373	pos	Isoleucyl-Glycine	HMDB0028907	Organic acids and derivatives	Carboxylic acids and derivatives	Amino acids, peptides, and analogues			39.9	13.7	M+H	C8H16N2O3	-4.26188	3.29431	0.0130184	0.0770373	1.95071	3.86564	459187	118787	392951	378244	816674	397979	515618	253655	521346	44981.3	43181.4	35993.7	38899.9	28319.3
4.43_227.1392m/z	227.139	4.42523	neg	Leucylproline	HMDB0011175	Organic acids and derivatives	Carboxylic acids and derivatives	Amino acids, peptides, and analogues			46.7	40.5	M-H	C11H20N2O3	-4.22199	4.49267	0.00110528	0.0193673	1.96308	3.89893	751864	192839	642945	681517	990901	760670	778018	657136	746993	41223.7	125212	76109.5	120916	46577.6
5.08_304.1644m/z	304.164	5.08153	pos	Valyl-Tryptophan	HMDB0029138	Organic acids and derivatives	Carboxylic acids and derivatives	Amino acids, peptides, and analogues			52.1	69	M+H	C16H21N3O3	-3.78032	3.73423	0.000308649	0.0100479	2.00091	4.00252	491702	122848	528181	453872	615231	485782	385370	481776	424458	48107.8	96324.9	43500.5	78272.8	46424.3
3.13_231.1340m/z	231.134	3.12537	neg	Threoninyl-Leucine	HMDB0029065	Organic acids and derivatives	Carboxylic acids and derivatives	Amino acids, peptides, and analogues			48.9	61.6	M-H	C10H20N2O4	-4.64134	3.3447	0.00150632	0.0228937	2.02926	4.08194	408806	100150	471950	307696	596840	404254	253461	418636	348151	56921.2	51681.7	10982.1	106573	26590.7
2.72_188.1153n	189.123	2.71528	pos	Glycylleucine	HMDB0000759	Organic acids and derivatives	Carboxylic acids and derivatives	Amino acids, peptides, and analogues		C02155	51.7	72.4	M+H-H2O, M+H	C8H16N2O3	-4.31817	7.50571	5.67139e-05	0.00399131	2.06235	4.17667	1.89385e+06	453435	1.95557e+06	1.48123e+06	1.98958e+06	2.03373e+06	1.89513e+06	2.00786e+06	1.36891e+06	154077	394197	129007	588168	86247.8
1.30_232.1280m/z	232.128	1.29748	pos	Asparaginyl-Valine	HMDB0028744	Organic acids and derivatives	Carboxylic acids and derivatives	Amino acids, peptides, and analogues			52.9	75.6	M+H	C9H17N3O4	-4.90255	2.79324	0.00848032	0.0604371	2.0681	4.19333	312705	74572.1	371530	272783	504404	376170	139607	211739	321704	24591.9	32594.1	18566.5	30636	19340.2
1.52_249.0909m/z	249.091	1.52183	neg	Methionyl-Threonine	HMDB0028983	Organic acids and derivatives	Carboxylic acids and derivatives	Amino acids, peptides, and analogues			48	54.3	M-H	C9H18N2O4S	-2.23304	1.61252	0.0157345	0.0861487	2.09314	4.26676	107028	25084.1	89875.8	81276.6	223072	121829	50128.4	75984.6	89550.7	14018.9	15070.7	9656.27	15624.8	6583.05
1.81_308.1245m/z	308.124	1.81455	neg	Tyrosyl-Glutamine	HMDB0029103	Organic acids and derivatives	Carboxylic acids and derivatives	Amino acids, peptides, and analogues			47.8	45.7	M-H	C14H19N3O5	-2.31996	1.28444	0.000584289	0.0139422	2.1265	4.36658	56245.1	12880.8	61574.6	43561.3	88554.8	62130.9	35930.3	45718.4	32044	8804.65	9739.05	3112.22	15380	8204.9
4.08_252.1102n	251.103	4.08317	neg	Serylphenylalanine	HMDB0029046	Organic acids and derivatives	Carboxylic acids and derivatives	Amino acids, peptides, and analogues			51.9	64.4	M-H, 2M-H	C12H16N2O4	-3.17957	1.90364	0.0021415	0.0278024	2.1507	4.44044	131159	29537.3	100186	108567	221819	142677	76367.3	137336	95989.2	18768.2	18681.1	6138.65	26984.8	10662
2.62_248.1186n	293.114	2.6161	neg	Methionyl-Valine	HMDB0028986	Organic acids and derivatives	Carboxylic acids and derivatives	Amino acids, peptides, and analogues			48.3	55.6	M-H, M+FA-H	C10H20N2O3S	-3.28829	2.86678	0.00209004	0.0273569	2.15749	4.46139	290340	65078.3	275347	199048	539517	254332	263933	209862	157033	48199.5	57002.3	40986.1	58204.5	29044.3
1.80_251.1029m/z	251.103	1.79978	neg	Phenylalanyl-Serine	HMDB0029004	Organic acids and derivatives	Carboxylic acids and derivatives	Amino acids, peptides, and analogues			47.8	45.6	M-H	C12H16N2O4	-3.21367	1.64346	0.00501663	0.0450012	2.19757	4.58706	99347.6	21658.2	92886.3	72272.9	195742	94247.6	58688.9	82247.3	61709.8	15727.6	16464.4	4669.4	21525.4	9852.64
0.73_227.1128m/z	227.113	0.729633	pos	Histidinyl-Alanine	HMDB0028878	Organic acids and derivatives	Carboxylic acids and derivatives	Amino acids, peptides, and analogues			37	0	M+H	C9H14N4O3	-4.66623	1.67773	0.000152548	0.00678404	2.21165	4.63204	94145.9	20324.9	107952	90954.4	107036	111412	40445.5	107075	44526.3	17153.6	28123.3	12773.2	4576.52	14796.8
0.81_191.1017m/z	191.102	0.812717	pos	Alanyl-Threonine	HMDB0028697	Organic acids and derivatives	Carboxylic acids and derivatives	Amino acids, peptides, and analogues			46.4	39.2	M+H	C7H14N2O4	-4.87706	4.3733	0.000354542	0.0106621	2.32295	5.00355	632077	126326	704081	588677	926487	685836	284470	602911	336983	70162.4	129996	70850.3	89245	60717.9
0.74_174.1109n	175.118	0.7435	pos	L-Arginine	HMDB0000517	Organic acids and derivatives	Carboxylic acids and derivatives	Amino acids, peptides, and analogues	**	C00062	46.3	43.5	M+H, M+K, M+Na	C6H14N4O2	-4.41456	6.41348	0.00191621	0.0261742	2.32595	5.01394	1.56431e+06	311992	2.06308e+06	1.20501e+06	1.1224e+06	1.59894e+06	694694	2.70175e+06	277199	142139	444249	403299	413289	191778
1.24_269.1595m/z	269.16	1.24208	pos	Histidinyl-Isoleucine	HMDB0028888	Organic acids and derivatives	Carboxylic acids and derivatives	Amino acids, peptides, and analogues			50.1	59.6	M+H	C12H20N4O3	-4.8307	5.14899	0.00010141	0.00535138	2.38345	5.21785	870064	166748	922004	736187	748893	1.0548e+06	561305	1.1972e+06	450208	102203	171330	39397.6	185191	52156.2
5.43_318.1800m/z	318.18	5.43433	pos	Isoleucyl-Tryptophan	HMDB0028918	Organic acids and derivatives	Carboxylic acids and derivatives	Amino acids, peptides, and analogues			54.4	80.6	M+H	C17H23N3O3	-3.84127	4.69242	4.46098e-06	0.00125899	2.41805	5.34449	672538	125838	779069	650165	705015	674758	553810	672413	385247	60293.7	110188	36651.1	111385	51261
1.63_320.1703m/z	320.17	1.6309	pos	Kyotorphin	HMDB0005768	Organic acids and derivatives	Carboxylic acids and derivatives	Amino acids, peptides, and analogues		C02993	52.3	70.4	M+H-H2O	C15H23N5O4	-4.29042	6.11146	0.048801	0.169375	2.4831	5.59098	1.83726e+06	328612	41759.3	3.19462e+06	3.86586e+06	1.81506e+06	2.03229e+06	73993.8	1.22851e+06	3782.11	83144	13402.2	616722	26110.5
5.58_352.1642m/z	352.164	5.57938	pos	Tryptophyl-Phenylalanine	HMDB0029090	Organic acids and derivatives	Carboxylic acids and derivatives	Amino acids, peptides, and analogues			46	38	M+H	C20H21N3O3	-3.77831	1.77957	5.18857e-07	0.000463499	2.50741	5.686	93193.8	16390.1	115563	82592.2	86354.8	99354.5	77176.8	98121.3	28603.9	8614.55	24770.1	4986.92	15704.6	15660.3
4.41_263.1412m/z	263.141	4.41332	pos	Leucyl-Methionine	HMDB0028935	Organic acids and derivatives	Carboxylic acids and derivatives	Amino acids, peptides, and analogues			46.3	42	M+H	C11H22N2O3S	-4.67688	3.78681	0.00312446	0.0346639	2.51193	5.70381	494565	86707.9	503722	417452	898462	500891	274214	372649	375683	33854.9	38354.2	24047	43068	5240.02
2.06_267.1327m/z	267.133	2.06223	pos	Phenylalanyl-Threonine	HMDB0029005	Organic acids and derivatives	Carboxylic acids and derivatives	Amino acids, peptides, and analogues			54.5	80.3	M+H	C13H18N2O4	-4.57003	4.25691	1.38433e-05	0.00202086	2.60352	6.07769	539563	88777.6	463711	461887	739955	536105	573769	461950	249419	31182.4	48070.8	47538.3	137365	19090.4
1.59_276.1541m/z	276.154	1.58913	pos	Epsilon-(gamma-Glutamyl)-lysine	HMDB0003869	Organic acids and derivatives	Carboxylic acids and derivatives	Amino acids, peptides, and analogues			45.8	38.9	M+H	C11H21N3O5	-4.79591	4.1514	6.78973e-07	0.000518976	2.61274	6.11666	504591	82494.6	494087	486715	597681	534762	478013	436290	229501	37398.6	54965.9	94865.9	58595.2	19640.9
1.35_218.1257n	219.133	1.35302	pos	Threoninyl-Valine	HMDB0029074	Organic acids and derivatives	Carboxylic acids and derivatives	Amino acids, peptides, and analogues			53	81.1	M+H-H2O, M+H	C9H18N2O4	-4.42145	9.56428	4.01855e-06	0.00123896	2.69779	6.48809	2.68766e+06	414245	2.6548e+06	2.59106e+06	3.1227e+06	2.984e+06	1.83358e+06	2.93983e+06	1.19493e+06	241895	336764	138782	470394	102710
4.97_245.1850m/z	245.185	4.96762	pos	Isoleucyl-Isoleucine	HMDB0028910	Organic acids and derivatives	Carboxylic acids and derivatives	Amino acids, peptides, and analogues			53.5	74.2	M+H	C12H24N2O3	-3.8165	12.0399	0.000166137	0.00707124	2.70833	6.53564	4.37555e+06	669491	4.85464e+06	3.54019e+06	6.59503e+06	4.46528e+06	3.22053e+06	3.57765e+06	2.54334e+06	314144	383008	151192	469798	155469
1.99_217.1537m/z	217.154	1.9922	pos	Valyl-Valine	HMDB0029140	Organic acids and derivatives	Carboxylic acids and derivatives	Amino acids, peptides, and analogues			49.2	52.1	M+H	C10H20N2O3	-4.55553	15.0931	9.12226e-05	0.00511163	2.7101	6.54368	6.84673e+06	1.04631e+06	6.05772e+06	5.32004e+06	9.04363e+06	7.45145e+06	7.5043e+06	5.70325e+06	4.64495e+06	213687	420099	334286	589431	75418.1
2.91_247.1276m/z	247.128	2.90997	pos	Aspartyl-Leucine	HMDB0028757	Organic acids and derivatives	Carboxylic acids and derivatives	Amino acids, peptides, and analogues			52.2	69.1	M+H	C10H18N2O5	-4.9609	4.28432	7.53754e-06	0.00167363	2.71352	6.5592	556208	84798.1	635354	562213	438695	578252	492495	630237	312604	34995.1	43329.2	22803.7	72893.3	22163.3
1.59_261.1433m/z	261.143	1.58913	pos	Leucyl-Glutamate	HMDB0028928	Organic acids and derivatives	Carboxylic acids and derivatives	Amino acids, peptides, and analogues			47.6	45.4	M+H	C11H20N2O5	-4.72534	7.5754	0.00447019	0.0421808	2.73276	6.64726	1.94915e+06	293227	1.65289e+06	1.54946e+06	3.92586e+06	1.36797e+06	2.1173e+06	1.08143e+06	1.15157e+06	66020.7	219893	169360	100636	51882.6
1.55_203.1381m/z	203.138	1.54748	pos	Leucyl-Alanine	HMDB0028922	Organic acids and derivatives	Carboxylic acids and derivatives	Amino acids, peptides, and analogues			44	28.1	M+H	C9H18N2O3	-4.62295	5.1422	5.70403e-05	0.00399131	2.73651	6.66457	791606	118778	894320	719768	1.09541e+06	769164	466938	804042	394952	57638.8	75683.5	56355.5	88530.5	39509.8
1.27_205.1173m/z	205.117	1.26975	pos	Serylvaline	HMDB0029052	Organic acids and derivatives	Carboxylic acids and derivatives	Amino acids, peptides, and analogues			52.6	70.4	M+H	C8H16N2O4	-4.81419	6.12021	4.41036e-05	0.00365263	2.74503	6.70404	1.14102e+06	170199	1.23896e+06	1.14398e+06	1.22081e+06	1.41606e+06	617226	1.20911e+06	596083	57333.5	120490	43043.6	166915	37331.1
1.31_245.1365n	246.144	1.31135	pos	Isoleucyl-Asparagine	HMDB0028902	Organic acids and derivatives	Carboxylic acids and derivatives	Amino acids, peptides, and analogues			50.3	68.1	M+H-H2O, M+H	C10H19N3O4	-4.38544	5.79792	2.46203e-05	0.00275596	2.75629	6.75656	995221	147297	993192	933868	1.21716e+06	1.26713e+06	693534	866440	511055	109819	68382.4	35257.8	120621	38646.1
1.28_259.1525n	258.145	1.28008	neg	Leucyl-Glutamine	HMDB0028927	Organic acids and derivatives	Carboxylic acids and derivatives	Amino acids, peptides, and analogues			46.5	40.4	M-H, M+FA-H	C11H21N3O4	-2.85943	2.20205	4.50793e-06	0.00126253	2.78201	6.8781	144484	21006.4	142042	150927	115204	189030	125168	144533	65945.9	11117.9	17388.9	7673.49	15221.9	8690.52
2.85_261.1432m/z	261.143	2.85437	pos	Glutamylleucine	HMDB0028823	Organic acids and derivatives	Carboxylic acids and derivatives	Amino acids, peptides, and analogues			52	68.2	M+H	C11H20N2O5	-4.90512	6.41986	8.2776e-05	0.00486103	2.86034	7.26184	1.22133e+06	168184	1.42375e+06	1.11611e+06	1.62893e+06	1.2677e+06	1.14568e+06	745798	715351	35112.6	54078	30836.6	153906	19821.9
1.31_309.1086m/z	309.109	1.30835	neg	Tyrosyl-Glutamate	HMDB0029104	Organic acids and derivatives	Carboxylic acids and derivatives	Amino acids, peptides, and analogues			50.1	57.2	M-H	C14H18N2O6	-1.81682	1.61855	0.000843141	0.0169594	2.8605	7.26269	80883.4	11136.8	82806.8	55580.5	150905	64447.6	61428.1	70132.1	24278	3679.27	12545.5	8612.47	13932.9	3772.86
4.97_243.1706m/z	243.171	4.96542	neg	Leucyl-Isoleucine	HMDB0028932	Organic acids and derivatives	Carboxylic acids and derivatives	Amino acids, peptides, and analogues			47.9	45.8	M-H	C12H24N2O3	-3.32504	4.27178	0.000351956	0.0106416	2.9029	7.47929	547656	73222.9	627372	432061	902828	522215	348592	452868	265922	33059.9	47764.8	14114.9	60132	18343.9
1.58_260.1364n	259.129	1.57948	neg	Glutamylisoleucine	HMDB0028822	Organic acids and derivatives	Carboxylic acids and derivatives	Amino acids, peptides, and analogues			52.3	67.3	M-H, M+FA-H	C11H20N2O5	-3.10655	3.8454	0.0111842	0.0706384	2.90338	7.48177	520996	69635.4	415857	360992	1.18585e+06	339780	542798	280696	300938	12892.2	38290.2	33131.8	22560.9	9999.28
1.31_244.1294m/z	244.129	1.30835	neg	Leucyl-Asparagine	HMDB0028924	Organic acids and derivatives	Carboxylic acids and derivatives	Amino acids, peptides, and analogues			46.9	42.5	M-H	C10H19N3O4	-3.50101	2.43698	6.11308e-05	0.00411982	2.91214	7.52733	174829	23225.9	189703	163368	220783	230665	111537	132919	83461.3	14245.5	12600.9	3410.2	18952.6	6685
1.71_203.1382m/z	203.138	1.71437	pos	Isoleucyl-Alanine	HMDB0028900	Organic acids and derivatives	Carboxylic acids and derivatives	Amino acids, peptides, and analogues			40.7	18.8	M+H	C9H18N2O3	-4.2099	5.41751	1.88459e-05	0.00234385	2.99185	7.95495	828430	104140	808843	681048	1.1825e+06	893111	709894	695185	373319	42083.2	58596.7	32333	97696.2	20813.3
4.64_295.1641m/z	295.164	4.64015	pos	Tyrosyl-Leucine	HMDB0029109	Organic acids and derivatives	Carboxylic acids and derivatives	Amino acids, peptides, and analogues			51.1	61.7	M+H	C15H22N2O4	-3.82741	4.34661	1.61301e-06	0.000739748	3.03237	8.18154	520859	63662.7	536668	360074	612508	597265	433945	584697	147301	42038.5	47011.7	24844	89306	31475
5.43_316.1658m/z	316.166	5.4267	neg	Leucyl-Tryptophan	HMDB0028940	Organic acids and derivatives	Carboxylic acids and derivatives	Amino acids, peptides, and analogues			45.9	37.2	M-H	C17H23N3O3	-2.69838	1.85471	2.3537e-06	0.000948956	3.04669	8.26311	97305	11775.8	118282	98170.6	106020	93216.7	68289.3	99851.5	39827	4595.34	6756.56	2831.33	12918.4	3726.38
3.10_235.1077m/z	235.108	3.09567	neg	Phenylalanyl-Alanine	HMDB0028988	Organic acids and derivatives	Carboxylic acids and derivatives	Amino acids, peptides, and analogues			45	35	M-H	C12H16N2O3	-4.65714	1.01533	1.21053e-06	0.000634473	3.07623	8.4341	28118.7	3333.93	26587.7	22460.6	37509.9	29381.2	24695.2	28077.9	8397.16	2298.71	2498.48	796.774	4375.43	1637.05
1.33_188.1153n	189.122	1.32525	pos	Alanyl-Valine	HMDB0028700	Organic acids and derivatives	Carboxylic acids and derivatives	Amino acids, peptides, and analogues			51.4	71.3	M+H-H2O, M+H	C8H16N2O3	-4.39321	8.9462	1.84103e-05	0.00234385	3.09478	8.5432	2.24119e+06	262336	2.25164e+06	1.79601e+06	3.10327e+06	2.59502e+06	1.62465e+06	2.07656e+06	928308	119110	146345	65568	262178	52509.1
2.53_202.1309n	203.138	2.53398	pos	Alanyl-Isoleucine	HMDB0028690	Organic acids and derivatives	Carboxylic acids and derivatives	Amino acids, peptides, and analogues			50.4	66.9	M+H-H2O, M+H	C9H18N2O3	-4.12079	10.2981	5.33025e-05	0.00388019	3.12102	8.70001	2.97257e+06	341675	2.94418e+06	1.98338e+06	4.41319e+06	3.39683e+06	2.63004e+06	2.46781e+06	1.23486e+06	217901	156753	41563.2	329882	69085.7
0.81_260.1956m/z	260.196	0.812717	pos	Lysyl-Leucine	HMDB0028955	Organic acids and derivatives	Carboxylic acids and derivatives	Amino acids, peptides, and analogues			46.3	40.7	M+H	C12H25N3O3	-4.81974	5.62008	0.00131386	0.0211793	3.14385	8.8388	987265	111697	627183	861664	1.65877e+06	1.00847e+06	1.37365e+06	393850	362801	12444.8	80111	57853.2	129309	27661
2.49_259.1520n	260.159	2.49233	pos	Glutaminylisoleucine	HMDB0028800	Organic acids and derivatives	Carboxylic acids and derivatives	Amino acids, peptides, and analogues			53.5	76.1	M+H-H2O, M+H	C11H21N3O4	-4.7909	7.92791	2.25061e-05	0.00260482	3.17963	9.06075	1.75946e+06	194185	1.69476e+06	1.54248e+06	2.28575e+06	2.20293e+06	1.62802e+06	1.2028e+06	825223	60909.8	91942	37845.6	105630	43556.5
1.93_403.1825m/z	403.183	1.92567	neg	Prolyl-Serine	HMDB0029026	Organic acids and derivatives	Carboxylic acids and derivatives	Amino acids, peptides, and analogues			38.9	0	2M-H	C8H14N2O4	-2.29769	1.15551	0.00168079	0.0243165	3.19404	9.15173	40724.3	4449.9	38271.2	26297	75879.4	37355.3	45184	21358.7	20804.1	590.552	812.674	2.54837e-07	2833.46	1658.63
4.47_276.1332m/z	276.133	4.46955	pos	Tryptophyl-Alanine	HMDB0029076	Organic acids and derivatives	Carboxylic acids and derivatives	Amino acids, peptides, and analogues			48.1	50	M+H	C14H17N3O3	-3.79855	1.81794	1.56376e-05	0.00213281	3.21813	9.30581	93440.6	10041.1	109014	68249.1	91659.3	107428	60447.2	123846	26434.6	4082.2	11408	2914.74	11068.7	4338.42
2.35_218.1257n	219.133	2.35483	pos	Serylisoleucine	HMDB0029042	Organic acids and derivatives	Carboxylic acids and derivatives	Amino acids, peptides, and analogues			52.4	77.9	M+H-H2O, M+H	C9H18N2O4	-4.54996	8.0365	5.1464e-06	0.00136798	3.26792	9.63254	1.75871e+06	182580	1.77665e+06	1.36422e+06	2.18326e+06	2.11341e+06	1.52899e+06	1.58572e+06	767811	47143.9	79195.1	37222.3	146665	17440.1
3.13_281.1482m/z	281.148	3.13287	pos	Tyrosyl-Valine	HMDB0029118	Organic acids and derivatives	Carboxylic acids and derivatives	Amino acids, peptides, and analogues			49.5	56.5	M+H	C14H20N2O4	-4.87419	5.26443	4.71603e-07	0.000455333	3.27606	9.68706	747752	77190.8	858072	571907	819190	869354	595956	772032	181604	49534.3	48458	43790.2	111262	28496.1
2.70_233.1484m/z	233.148	2.70137	pos	Threoninyl-Isoleucine	HMDB0029064	Organic acids and derivatives	Carboxylic acids and derivatives	Amino acids, peptides, and analogues			55.8	85.8	M+H	C10H20N2O4	-4.95003	12.964	2.23886e-06	0.000922003	3.27704	9.69363	4.5334e+06	467668	4.11691e+06	3.41362e+06	5.65858e+06	5.33815e+06	4.41217e+06	4.26098e+06	1.69536e+06	176929	288095	110377	471993	63250.9
4.22_231.1693m/z	231.169	4.21742	pos	Leucyl-Valine	HMDB0028942	Organic acids and derivatives	Carboxylic acids and derivatives	Amino acids, peptides, and analogues			50.2	58.1	M+H	C11H22N2O3	-4.4753	16.8371	1.00691e-05	0.00183794	3.29976	9.8475	7.74604e+06	786599	7.1784e+06	6.47184e+06	1.07061e+07	8.83276e+06	7.1867e+06	6.10046e+06	3.15682e+06	234389	335770	166834	736219	89568.5
4.54_446.2236m/z	446.224	4.54057	pos	Pyridinoline	HMDB0000851	Organic acids and derivatives	Carboxylic acids and derivatives	Amino acids, peptides, and analogues			40.5	33.4	M+NH4	C18H28N4O8	-2.19842	2.40223	0.000110713	0.00557675	3.34715	10.1764	163674	16083.7	212964	138710	218686	181800	153139	76744.9	68245.9	5280.64	5089.4	2841.88	10331.2	4713.32
4.78_244.1779n	245.185	4.7846	pos	Leucyl-Leucine	HMDB0028933	Organic acids and derivatives	Carboxylic acids and derivatives	Amino acids, peptides, and analogues		C11332	52.8	69.8	M+H-H2O, M+H	C12H24N2O3	-3.2356	11.7015	1.03816e-05	0.001858	3.49682	11.2888	3.66895e+06	325009	3.47969e+06	2.65763e+06	5.07211e+06	4.30185e+06	3.29036e+06	3.21206e+06	1.35861e+06	89313	124537	84649.2	263815	29130.4
4.20_229.1548m/z	229.155	4.19873	neg	Valyl-Leucine	HMDB0029131	Organic acids and derivatives	Carboxylic acids and derivatives	Amino acids, peptides, and analogues			48.5	49.4	M-H	C11H22N2O3	-4.35043	6.10051	1.28774e-05	0.00199094	3.60581	12.1746	992660	81535.1	957502	775248	1.45332e+06	1.09718e+06	911918	760787	308668	26343.1	38476.4	19013.3	84790.2	11919.6
11.23_277.1439m/z	277.144	11.2312	neg	Monoethylhexyl phthalic acid	HMDB0013248	Benzenoids	Benzene and substituted derivatives	Benzoic acids and derivatives		C03343	47.1	41	M-H	C16H22O4	-2.30775	2.06357	0.00283716	0.0328161	2.88279	7.37574	155454	21076.4	150441	99477.6	82001.2	147888	137063	315855	7544.78	33431.8	12919.3	27044.2	19672.9	25845.6
0.80_235.0913m/z	235.091	0.798867	pos	Benzo[a]pyrene	HMDB0062469	Benzenoids	Pyrenes	Benzopyrenes	**	C07535	36.7	0	M+H-H2O	C20H12	2.78197	2.41552	0.037327	0.143583	1.60282	3.03737	311797	102654	322403	361137	655587	200784	160982	169892	305472	43145.8	94801.8	63069.4	77146.8	32286.6
2.81_297.1200n	298.127	2.81263	pos	Phenethylamine glucuronide	HMDB0010323	Organic oxygen compounds	Organooxygen compounds	Carbohydrates and carbohydrate conjugates	**	C03033	54.1	78.5	M+H-H2O, M+H	C14H19NO6	-4.17951	9.89462	0.0284593	0.12228	0.966423	1.95399	7.45207e+06	3.81377e+06	7.04177e+06	4.79048e+06	7.55935e+06	6.14404e+06	9.28714e+06	9.88966e+06	9.25273e+06	2.55965e+06	2.86961e+06	3.97787e+06	3.61559e+06	607191
0.80_221.1121m/z	221.112	0.798867	pos	N-Acetyl-b-glucosaminylamine	HMDB0001104	Organic oxygen compounds	Organooxygen compounds	Carbohydrates and carbohydrate conjugates		C01239	51.1	65.1	M+H	C8H16N2O5	-4.93923	3.5929	0.000280251	0.0095205	1.95309	3.87203	490775	126749	438633	652201	517323	474242	271298	590956	290358	64315.6	148724	62062.2	163711	31323
0.81_146.1169m/z	146.117	0.812717	pos	Cyclohexanecarboxylic acid	HMDB0031342	Organic acids and derivatives	Carboxylic acids and derivatives	Carboxylic acids	**	C09822	46.9	42.1	M+NH4	C7H12O2	-4.89538	3.0378	0.0119861	0.0735642	0.634951	1.55289	1.04157e+06	670733	956243	1.47222e+06	817545	867591	1.2182e+06	917623	526466	869254	610918	861299	540855	615606
0.81_339.1398m/z	339.14	0.810683	neg	Diphenyl ether	HMDB0034446	Benzenoids	Benzene and substituted derivatives	Diphenylethers	**	C07733	37.6	0	2M-H	C12H10O	2.30943	1.08676	0.0112607	0.0708408	2.20248	4.60268	49292.6	10709.5	41991.7	44980.4	50815.7	54881.4	74917.8	28168.7	64254.3	2.54837e-07	2.54837e-07	2.54837e-07	2.90616	2.54837e-07
1.53_251.1048m/z	251.105	1.53362	pos	Bisphenol A	HMDB0032133	Benzenoids	Benzene and substituted derivatives	Diphenylmethanes	**	C13624	39	13.3	M+Na	C15H16O2	2.52425	2.95439	0.00403704	0.0398479	2.00903	4.0251	333597	82879.1	318445	287209	564723	363904	209303	257999	300746	48305.4	62094	9762.65	56099.1	20267.9
4.53_351.2175m/z	351.217	4.52643	pos	6-Ketoprostaglandin E1	HMDB0004241	Lipids and lipid-like molecules	Fatty Acyls	Eicosanoids	**	C05962	37.3	1.34	M+H-H2O	C20H32O6	2.42563	1.16613	0.0168876	0.0895747	2.79687	6.9493	51148.9	7360.29	36005.7	17576.2	94735.8	32914.9	102413	23247.4	9421.32	5777.32	3771.99	7088.15	8828.86	9274.08
4.39_272.1780n	295.164	4.38545	pos	17a-Estradiol	HMDB0000429	Lipids and lipid-like molecules	Steroids and steroid derivatives	Estrane steroids	**	C02537	38.7	0	M+H, M+Na	C18H24O2	1.33027	4.20133	0.000218375	0.00824277	2.18258	4.53965	595976	131283	653876	556366	789454	609052	294265	672845	348349	74216.5	126576	39063.2	144558	54932.4
3.99_204.1354m/z	204.135	3.99055	pos	N-Ethyl trans-2-cis-6-nonadienamide	HMDB0032273	Lipids and lipid-like molecules	Fatty Acyls	Fatty amides	**	C06551	37.9	2.18	M+Na	C11H19NO	-2.52076	1.80028	0.00585738	0.0490307	2.60622	6.08904	116392	19115	70869.2	86373.1	187899	109395	203584	40231.6	55049.1	3140.77	15128.3	6822.88	24190	10358.9
0.73_245.1476n	246.155	0.729633	pos	beta-Alanyl-L-arginine	HMDB0060441	Organic acids and derivatives	Peptidomimetics	Hybrid peptides	**	C05340	47	46.2	M+H, M+K	C9H19N5O3	-4.65385	2.87641	0.00150078	0.0228474	2.91562	7.5455	262231	34753.3	227108	212357	448074	356073	182971	146802	150520	2525.19	12212.8	12761.5	22930.2	7569.5
1.28_164.0466n	182.08	1.28362	pos	m-Coumaric acid	HMDB0001713	Phenylpropanoids and polyketides	Cinnamic acids and derivatives	Hydroxycinnamic acids and derivatives	**	C12621	50.3	57.5	M+H, M+NH4, M+H-H2O	C9H8O3	-4.41304	13.2392	0.0255904	0.114606	0.465179	1.38049	2.35788e+07	1.70801e+07	1.9101e+07	2.24284e+07	2.59814e+07	2.76103e+07	2.37547e+07	2.25972e+07	2.27042e+07	1.18328e+07	1.74356e+07	1.53254e+07	2.38069e+07	1.13755e+07
0.92_164.0466n	182.08	0.92355	pos	4-Hydroxycinnamic acid	HMDB0002035	Phenylpropanoids and polyketides	Cinnamic acids and derivatives	Hydroxycinnamic acids and derivatives	**	C00811	47.4	51.4	M+H, M+NH4, M+H-H2O	C9H8O3	-4.68304	6.50544	0.0441997	0.159313	0.665927	1.58659	4.28813e+06	2.70273e+06	3.59084e+06	3.42498e+06	5.88514e+06	4.41167e+06	5.47479e+06	2.94133e+06	4.92853e+06	1.80872e+06	1.95197e+06	2.58241e+06	3.10024e+06	1.84454e+06
4.89_263.1394m/z	263.139	4.89067	neg	(2E)-N-(4-aminobutyl)-3-(4-hydroxy-3-methoxyphenyl)prop-2-enimidic acid	HMDB0139553	Phenylpropanoids and polyketides	Cinnamic acids and derivatives	Hydroxycinnamic acids and derivatives	**	C10497	44.7	31.2	M-H	C14H20N2O3	-2.75875	2.08517	0.000211	0.00812318	2.42746	5.37947	143212	26622	141069	149894	173935	149351	63537.1	181486	81397.1	12679.6	25020.5	4933.69	24439.3	11261.8
2.33_211.1307m/z	211.131	2.32707	pos	3-Hydroxycapric acid	HMDB0002203	Organic acids and derivatives	Hydroxy acids and derivatives	Medium-chain hydroxy acids and derivatives			39.7	9.87	M+Na	C10H20O3	1.22939	1.20057	0.00873928	0.0615363	2.3177	4.98537	54699.7	10972	31831.2	37818.2	96648.2	55696.9	89677.1	16526.5	21450.9	6310.39	15083.3	8968.46	6011.53	8007.68
4.18_313.1201m/z	313.12	4.175	pos	4-Hydroxy-3-polyprenylbenzoate	HMDB0060388	Lipids and lipid-like molecules	Prenol lipids	Monoterpenoids	**	C18131	40.8	8.16	M+K	C17H22O3	0.264643	1.42808	0.00135903	0.0216131	1.21897	2.3278	97622.5	41937.6	95295.8	75346.5	128365	119554	63206	103968	63628.3	46923.3	39439.8	13455.5	57420	30758.9
4.93_592.2825m/z	592.283	4.92517	pos	<i>para</i>-hydroxyatorvastatin	HMDB0061014	Organoheterocyclic compounds	Pyrroles	Substituted pyrroles			37.6	6.21	M+NH4	C33H35FN2O6	1.34774	1.75634	0.0130578	0.0771373	1.92976	3.80992	158122	41502.6	144227	160604	25451.4	189619	176467	252362	880.195	3254.9	42610.6	1724.22	151933	48612.7
2.38_148.0519n	166.085	2.38258	pos	(E)-3-(4-Hydroxyphenyl)-2-propenal	HMDB0040986	Phenylpropanoids and polyketides	Cinnamaldehydes	Unclassified	**	C05608	44.6	36.3	M+H-H2O, M+NH4, M+H	C9H8O2	-3.64515	20.9714	0.00478434	0.0437847	0.604265	1.5202	3.99685e+07	2.62915e+07	3.82233e+07	3.57859e+07	4.13594e+07	4.54832e+07	4.18699e+07	3.70893e+07	3.52722e+07	1.91389e+07	2.89629e+07	2.28837e+07	3.61176e+07	1.53739e+07
0.80_217.1052n	218.112	0.798867	pos	N-a-Acetylcitrulline	HMDB0000856	Unclassified	Unclassified	Unclassified			47.5	49.2	M+H, M+H-H2O	C8H15N3O4	-4.99717	2.90852	0.00471539	0.0435009	1.14299	2.20839	452191	204761	557176	418222	578611	542712	236924	379499	349021	162474	123747	116033	157700	319588
5.04_378.1649m/z	378.165	5.0385	pos	Dityrosine	HMDB0006045	Lignans, neolignans and related compounds	Unclassified	Unclassified			39.6	9.4	M+NH4	C18H20N2O6	-3.08596	1.31106	0.0284362	0.122209	1.14388	2.20974	110564	50034.8	113996	98240.3	190584	107435	48477.2	104652	114119	30999.5	34193.5	40300.8	65966.8	14629.7
0.79_257.1008n	275.134	0.785033	pos	5-Methylcytidine	HMDB0000982	Nucleosides, nucleotides, and analogues	Pyrimidine nucleosides	Unclassified			37.9	0	M+H, M+NH4, M+H-H2O	C10H15N3O5	-1.3011	2.53678	0.0372975	0.143547	1.27937	2.42733	493481	203302	662012	940191	229032	402184	164508	562961	149287	250871	298667	137747	204678	178564
1.56_226.1175m/z	226.118	1.56133	pos	alpha-[3-[(Hydroxymethyl)nitrosoamino]propyl]-3-pyridinemethanol	HMDB0062444	Organoheterocyclic compounds	Pyridines and derivatives	Unclassified	**	C19580	41	20.2	M+H	C10H15N3O3	-4.88386	1.10865	0.00533752	0.0464645	2.19169	4.56842	46594.1	10199.2	29173.4	43909.8	86038.5	37598	57924.7	24920.6	29691.5	1560	8436.45	23.1942	16206	5277.98

## Sheet: Sheet1
	down	up	1.21	1.05
Androstane steroids	4	0
Cholestane steroids	2	0
Bile acids, alcohols and derivatives	8	0
Pregnane steroids	6	0
Eicosanoids	18	1
Amino acids, peptides, and analogues	14	84	11.5702	80
Fatty acid esters	18	0
Hydroxysteroids	6	0
Lineolic acids and derivatives	9	0

## Sheet: P_V
ID	m/z	Retention time (min)	Ion mode	Metabolites	Compound ID	Super Class	Class	Sub Class	level	kegg	Score	Fragmentation Score	Adducts	Formula	Mass Error (ppm)	VIP	P-value	adj.P-value	log2(FC)	FC	average(P)	average(V)	P1	P2	P3	P4	P5	P6	V1	V2	V3	V4	V5	V6
5.61_909.2405m/z	909.24	5.60905	pos	(2E)-Octenoyl-CoA	HMDB0003949	Lipids and lipid-like molecules	Fatty Acyls	Fatty acyl thioesters	**	C05276	36.8	0	M+NH4	C29H48N7O17P3S	2.94556	1.29188	0.0483009	0.920846	-2.40772	0.188453	5291.67	28079.4	2.54837e-07	31750	2.54837e-07	2.54837e-07	2.54837e-07	2.54837e-07	56125.7	49472.7	2.54837e-07	15488.1	21294.3	26095.9
4.98_218.1048n	257.068	4.98197	pos	N-Acetylserotonin	HMDB0001238	Organoheterocyclic compounds	Indoles and derivatives	Hydroxyindoles	**	C00978	43.2	24.6	M+H, M+K	C12H14N2O2	-3.53782	1.94981	0.0485639	0.920846	-1.325	0.39915	31334.3	78502.6	45982.2	26460.5	68369.9	16217.5	21462.9	9513.04	57766.1	84186	43133.4	49437.8	67698.7	168793
4.93_592.2825m/z	592.283	4.92517	pos	<i>para</i>-hydroxyatorvastatin	HMDB0061014	Organoheterocyclic compounds	Pyrroles	Substituted pyrroles			37.6	6.21	M+NH4	C33H35FN2O6	1.34774	2.57262	0.0331617	0.920846	-1.21562	0.430589	68085.4	158122	55316.7	64079.3	1841.57	152684	76202.1	58388.6	144227	160604	25451.4	189619	176467	252362
1.20_174.0753m/z	174.075	1.20062	pos	N-Acetyl-L-glutamate 5-semialdehyde	HMDB0006488	Organic acids and derivatives	Carboxylic acids and derivatives	Amino acids, peptides, and analogues	**	C01250	48.7	50.4	M+H	C7H11NO4	-4.30098	4.51567	0.0130561	0.920846	-1.08523	0.471317	271121	575240	70175.4	555377	199726	462436	288285	50724.1	470042	637800	417655	739749	478143	708051
1.27_337.0435m/z	337.044	1.26622	neg	Imidazoleacetic acid ribotide	HMDB0006032	Organic oxygen compounds	Organooxygen compounds	Carbohydrates and carbohydrate conjugates	**	C04437	46.6	39.3	M-H	C10H15N2O9P	-2.18252	3.23621	0.0201547	0.920846	-1.0828	0.472112	107429	227550	131843	169251	139683	75027	86103.5	42665.9	211859	227650	75102.6	196866	299298	354521
4.48_255.0965m/z	255.097	4.4838	pos	2-Hydroxyfelbamate	HMDB0060670	Lipids and lipid-like molecules	Glycerolipids	Unclassified	**	C16582	41.7	17.8	M+H	C11H14N2O5	-4.07774	1.02272	0.0230978	0.920846	-0.92197	0.527788	14533.5	27536.6	11541.1	13896.6	24945.8	10910.1	18311.1	7596.24	45430.8	23266.3	16755.4	27197.2	31532.8	21037.3
5.14_300.1346m/z	300.135	5.13918	neg	Tryptophyl-Proline	HMDB0029091	Organic acids and derivatives	Carboxylic acids and derivatives	Amino acids, peptides, and analogues			40.3	35.3	M-H	C16H19N3O3	-2.4294	1.41065	0.0281325	0.920846	-0.626025	0.647959	53363.6	82356.4	56281.7	80658.9	20567.4	50163.7	48708.9	63800.9	110915	85341.2	56074.7	71355.7	74971.5	95480.7
4.78_262.1177m/z	262.118	4.7846	pos	Glycyl-Tryptophan	HMDB0028852	Organic acids and derivatives	Carboxylic acids and derivatives	Amino acids, peptides, and analogues			52.1	69.6	M+H	C13H15N3O3	-3.60862	1.45474	0.0410609	0.920846	-0.493578	0.710261	99096.4	139521	95764.1	158248	47475.1	91556.1	96083.6	105452	133837	128234	148439	102412	160398	163807
4.43_229.1536m/z	229.154	4.42725	pos	Isoleucylproline	HMDB0011174	Organic acids and derivatives	Carboxylic acids and derivatives	Amino acids, peptides, and analogues			49.1	63.2	M+H	C11H20N2O3	-4.4816	9.64399	0.0198231	0.920846	-0.483224	0.715377	3.9762e+06	5.55818e+06	4.94844e+06	2.79583e+06	2.075e+06	4.72248e+06	4.29853e+06	5.0169e+06	4.73429e+06	5.39301e+06	6.5214e+06	5.81961e+06	5.86797e+06	5.01282e+06
10.39_437.2900m/z	437.29	10.3855	neg	Hyodeoxycholic acid	HMDB0000733	Lipids and lipid-like molecules	Steroids and steroid derivatives	Bile acids, alcohols and derivatives	*		48.5	45.9	M+FA-H	C24H40O4	-2.2695	4.34262	0.0456649	0.920846	0.773871	1.70985	770577	450669	999900	602108	1.02245e+06	438658	604964	955379	199444	281709	393191	823166	634391	372114
8.50_390.2752n	373.272	8.49553	pos	Nutriacholic acid	HMDB0000467	Lipids and lipid-like molecules	Steroids and steroid derivatives	Bile acids, alcohols and derivatives	*		54.9	83.6	M+H-H2O, M+H	C24H38O4	-4.7422	47.6838	0.0383626	0.920846	0.954296	1.93763	8.1731e+07	4.21808e+07	1.13577e+08	6.6026e+07	1.32237e+08	4.93161e+07	5.5482e+07	7.37484e+07	1.25335e+07	2.70973e+07	5.35357e+07	7.08978e+07	6.14224e+07	2.75983e+07
7.79_473.3606m/z	473.361	7.79128	pos	6-Deoxocastasterone	HMDB0033984	Lipids and lipid-like molecules	Steroids and steroid derivatives	Bile acids, alcohols and derivatives	**	C15802	53.4	75.4	M+Na	C28H50O4	1.06669	2.87171	0.000185066	0.106092	1.35085	2.55062	150616	59050.6	108455	136384	171954	194678	174446	117777	62870.1	74078.2	40567.8	72941.6	33124.6	70721.4
9.92_437.2899m/z	437.29	9.9245	neg	Murocholic acid	HMDB0000811	Lipids and lipid-like molecules	Steroids and steroid derivatives	Bile acids, alcohols and derivatives	*	C15515	47.9	44.4	M+FA-H	C24H40O4	-2.36425	4.72875	0.0136222	0.920846	1.47409	2.77808	512372	184434	631953	652210	848801	239414	196594	505262	69879.1	148091	321815	219288	225313	122219
10.60_401.3395m/z	401.34	10.5977	pos	7-a,27-Dihydroxycholesterol	HMDB0006281	Lipids and lipid-like molecules	Steroids and steroid derivatives	Bile acids, alcohols and derivatives	**	C06341	37.3	0	M+H-H2O	C27H46O3	-4.46079	1.14853	0.00349571	0.468896	2.01249	4.03477	23608.3	5851.21	10861.5	18150.6	40964	24883.4	19387.8	27402.4	1328.4	14313.3	7372.65	3207.01	7835.73	1050.13
10.60_419.3500m/z	419.35	10.5977	pos	20a,22b-Dihydroxycholesterol	HMDB0006763	Lipids and lipid-like molecules	Steroids and steroid derivatives	Bile acids, alcohols and derivatives	**	C05501	37.2	0	M+H	C27H46O3	-4.77217	1.27754	0.00277708	0.403676	3.21951	9.3147	24135.3	2591.1	8242.43	11544	40582.1	25559.9	22458.9	36424.4	2.54837e-07	8026.3	829.754	2.54837e-07	5847.47	843.052
9.88_377.3033m/z	377.303	9.87578	pos	Lithocholic acid	HMDB0000761	Lipids and lipid-like molecules	Steroids and steroid derivatives	Bile acids, alcohols and derivatives	**	C03990	47.3	45.7	M+H	C24H40O3	-4.68396	3.65356	0.000897883	0.225633	10.9342	1956.63	159530	81.533	67432.3	52125.1	238859	239486	208360	150919	0.00935989	0.780604	70.7991	223.558	118.697	75.3543
11.58_377.3032m/z	377.303	11.5763	pos	Isolithocholic acid	HMDB0000717	Lipids and lipid-like molecules	Steroids and steroid derivatives	Bile acids, alcohols and derivatives	*	C17658	46.7	44.8	M+H	C24H40O3	-4.83005	1.60494	0.00547505	0.584185	11.171	2305.72	36415.2	15.7934	8809.93	26367	72560.8	62660.4	20104.2	27988.9	2.54837e-07	2.54837e-07	2.54837e-07	2.54837e-07	94.7604	2.54837e-07
11.66_423.3601m/z	423.36	11.6624	pos	Campesterol	HMDB0002869	Lipids and lipid-like molecules	Steroids and steroid derivatives	Ergostane steroids	**	C01789	53	71.6	M+Na	C28H48O	0.987027	7.33142	0.000180042	0.106092	3.69598	12.9599	611640	47194.8	159782	692144	743676	844659	592820	636758	52092.9	84868.2	22895.4	69390.7	14427.5	39494.3
11.28_254.2234n	255.231	11.2775	pos	Palmitoleic acid	HMDB0003229	Lipids and lipid-like molecules	Fatty Acyls	Fatty acids and conjugates	**	C08362	50.6	62.7	M+H-H2O, M+H	C16H30O2	-4.61568	1.2434	0.0464596	0.920846	0.54828	1.46234	85654.8	58573.7	72741.4	115509	116841	60035.6	56978.9	91822.3	75885.4	61378.9	59906.1	52231.2	39763.1	62277.7
8.54_287.2221m/z	287.222	8.5435	neg	Pentadecanoic acid	HMDB0000826	Lipids and lipid-like molecules	Fatty Acyls	Fatty acids and conjugates	*	C16537	41.9	14.7	M+FA-H	C15H30O2	-2.6634	1.81783	0.0478381	0.920846	0.626408	1.54372	159869	103561	232869	136449	137402	141199	113994	197302	173119	68158.5	127687	105271	71774.8	75358.6
7.42_497.3475m/z	497.348	7.41817	neg	5b-Cholestane-3a,7a,12a,23R,25-pentol	HMDB0000513	Lipids and lipid-like molecules	Fatty Acyls	Fatty acids and conjugates	**	C01571	55.3	83.9	M+FA-H	C27H48O5	-1.91591	1.73173	0.000940591	0.229404	7.93226	244.258	33538.9	137.309	24324	12297.5	34153.5	35468.5	65286.6	29703.5	2.54837e-07	2.54837e-07	823.856	2.54837e-07	2.54837e-07	2.54837e-07
11.69_494.3219m/z	494.322	11.6909	pos	LysoPC(16:1(9Z)/0:0)	HMDB0010383	Lipids and lipid-like molecules	Glycerophospholipids	Glycerophosphocholines	**	C04230	47.3	46.9	M+H	C24H48NO7P	-4.48717	1.06071	0.0347017	0.920846	3.03749	8.21059	22187.2	2702.27	42734.1	368.393	12683.8	17592	10446.1	49299.1	1715.83	6462.93	3577.03	3537.24	597.934	322.664
9.95_281.2462m/z	281.246	9.95307	pos	Bovinic acid	HMDB0003797	Lipids and lipid-like molecules	Fatty Acyls	Lineolic acids and derivatives	**	C04056	51.7	66.7	M+H	C18H32O2	-4.75191	6.41962	0.0163137	0.920846	1.47909	2.78774	1.02618e+06	368105	1.391e+06	372376	1.74228e+06	604267	740771	1.30637e+06	255477	190434	642784	465457	426481	227994
9.07_173.0801m/z	173.08	9.07303	pos	3-Hydroxysuberic acid	HMDB0000325	Organic acids and derivatives	Hydroxy acids and derivatives	Medium-chain hydroxy acids and derivatives			46.1	39.3	M+H-H2O	C8H14O5	-3.79191	1.50109	9.274e-05	0.0977103	3.15918	8.93321	25470	2851.16	15741.1	24936.9	26855.7	19623.1	41347.4	24315.9	3294.56	4167.44	2192.72	2295.57	1301.63	3855.08
9.88_191.1786m/z	191.179	9.87578	pos	2-Methyl-2-phenyl-undecane	HMDB0013820	Benzenoids	Benzene and substituted derivatives	Phenylpropanes			43.4	24.3	M+H	C14H22	-4.56643	1.89774	0.000610702	0.180557	5.61744	49.0926	43136.9	878.683	17976.8	17593.5	65476.6	59854	55495.6	42424.8	1822.77	1189.17	361.839	536.094	307.102	1055.13
1.41_137.0452m/z	137.045	1.4086	pos	Hypoxanthine	HMDB0000157	Organoheterocyclic compounds	Imidazopyrimidines	Purines and purine derivatives	**	C00262	42.5	23.8	M+H	C5H4N4O	-4.55239	4.96814	0.00874401	0.746067	1.11062	2.15939	485607	224882	216592	541377	387818	532006	685639	550210	262686	69471.3	366408	138451	197635	314639
9.18_433.3082m/z	433.308	9.18233	pos	epsilon-Tocopherol	HMDB0030554	Lipids and lipid-like molecules	Prenol lipids	Quinone and hydroquinone lipids	**	C14154	38.5	0	M+Na	C28H42O2	1.16067	1.43766	0.000184219	0.106092	6.54944	93.665	22109.5	236.049	15269.1	14821.3	26025.4	22614.1	38591.6	15335.8	2.54837e-07	340.357	252.207	823.73	2.54837e-07	2.54837e-07
10.04_439.3552m/z	439.355	10.0428	pos	Ursolic acid	HMDB0002395	Lipids and lipid-like molecules	Prenol lipids	Triterpenoids	*	C08988	53.6	78.4	M+H-H2O	C30H48O3	-4.13775	5.82618	0.00522569	0.574832	1.50557	2.83936	675802	238012	268926	771663	674010	881560	870504	588152	319031	552876	30967.5	204453	36733.9	284010
9.94_585.3091m/z	585.309	9.94052	neg	Presqualene diphosphate	HMDB0001278	Lipids and lipid-like molecules	Prenol lipids	Triterpenoids	**	C03428	42.7	20.9	M-H	C30H52O7P2	-4.17306	3.19858	0.029613	0.920846	9.84033	916.716	122542	133.675	33496.3	299776	25904	115151	233144	27782	2.54837e-07	2.54837e-07	2.54837e-07	109.728	241.3	451.023
10.15_421.3444m/z	421.344	10.1492	pos	4a-Methylzymosterol	HMDB0001217	Unclassified	Unclassified	Unclassified	*		55	81.4	M+Na	C28H46O	0.748704	3.61707	0.000871551	0.222058	2.05095	4.14379	197001	47541.2	76937.6	188039	204280	255980	268956	187812	63997.3	100785	3282.1	39133.9	6872.13	71176.9
5.49_491.1250m/z	491.125	5.48705	neg	5'-Deoxy-5-fluorouridine	HMDB0060406	Nucleosides, nucleotides, and analogues	5'-deoxyribonucleosides	Unclassified	**	C12739	37.5	0.0907	2M-H	C9H11FN2O5	3.83622	2.72223	0.0139897	0.920846	3.08294	8.47339	105592	12461.6	72913.1	2.54837e-07	60163	139682	203765	157028	2.54837e-07	592.46	36897.7	1328.81	35950.7	2.54837e-07

## Sheet: L_V
ID	m/z	Retention time (min)	Ion mode	Metabolites	Compound ID	Super Class	Class	Sub Class	level	kegg	Score	Fragmentation Score	Adducts	Formula	Mass Error (ppm)	VIP	P-value	adj.P-value	log2(FC)	FC	average(L)	average(V)	L1	L2	L3	L4	L5	L6	V1	V2	V3	V4	V5	V6
5.72_164.9858m/z	164.986	5.71687	neg	3-Mercaptopyruvic acid	HMDB0001368	Organic acids and derivatives	Keto acids and derivatives	Alpha-keto acids and derivatives	**	C00957	37.6	0	M+FA-H	C3H4O3S	-3.91106	1.2858	0.0319328	0.585099	-1.35377	0.391267	17495.2	44714.1	37676.5	3170.6	16475	12048.2	12475.7	23125	58011.2	53460.4	49003.1	8894.37	24140.3	74775.2
0.72_112.0867m/z	112.087	0.7158	pos	Histamine	HMDB0000870	Organic nitrogen compounds	Organonitrogen compounds	Amines	**	C00388	50.7	62.3	M+H	C5H9N3	-2.13163	4.27424	0.0386862	0.614387	-2.85553	0.138166	47830.3	346180	21584.4	41369.7	54800.8	86096.8	29197	53933.1	319431	667363	778057	136731	61169.3	114329
1.55_203.1381m/z	203.138	1.54748	pos	Leucyl-Alanine	HMDB0028922	Organic acids and derivatives	Carboxylic acids and derivatives	Amino acids, peptides, and analogues			44	28.1	M+H	C9H18N2O3	-4.62295	5.63092	0.00377439	0.26729	-1.08283	0.472102	373719	791606	67503.8	388507	360298	349960	469292	606752	894320	719768	1.09541e+06	769164	466938	804042
5.14_300.1346m/z	300.135	5.13918	neg	Tryptophyl-Proline	HMDB0029091	Organic acids and derivatives	Carboxylic acids and derivatives	Amino acids, peptides, and analogues			40.3	35.3	M-H	C16H19N3O3	-2.4294	1.86566	0.00318901	0.248879	-1.01542	0.494683	40740.3	82356.4	12097.5	48570.7	67916.2	39137.3	38487	38233.1	110915	85341.2	56074.7	71355.7	74971.5	95480.7
4.47_276.1332m/z	276.133	4.46955	pos	Tryptophyl-Alanine	HMDB0029076	Organic acids and derivatives	Carboxylic acids and derivatives	Amino acids, peptides, and analogues			48.1	50	M+H	C14H17N3O3	-3.79855	1.57318	0.0472347	0.644666	-0.943214	0.520073	48595.9	93440.6	2160.72	37901.9	44917.7	24030.4	58314.1	124251	109014	68249.1	91659.3	107428	60447.2	123846
0.88_173.0913m/z	173.091	0.882	pos	Glycylproline	HMDB0000721	Organic acids and derivatives	Carboxylic acids and derivatives	Amino acids, peptides, and analogues			49.3	54.9	M+H	C7H12N2O3	-4.37296	4.00621	0.00107909	0.161333	-0.879855	0.543422	226005	415892	234249	270458	220790	266192	201146	163196	521166	437826	386524	262457	385472	501910
0.87_203.1017m/z	203.102	0.868133	pos	Serylproline	HMDB0029047	Organic acids and derivatives	Carboxylic acids and derivatives	Amino acids, peptides, and analogues			47.8	48.8	M+H	C8H14N2O4	-4.80534	4.22292	0.00364627	0.262394	-0.812761	0.569291	284349	499480	100176	375701	353130	209915	320328	346846	446267	590302	581328	490630	355168	533183
5.58_352.1642m/z	352.164	5.57938	pos	Tryptophyl-Phenylalanine	HMDB0029090	Organic acids and derivatives	Carboxylic acids and derivatives	Amino acids, peptides, and analogues			46	38	M+H	C20H21N3O3	-3.77831	1.54849	0.025037	0.544506	-0.777515	0.583371	54366.6	93193.8	9559.18	71345.8	34330.2	34300.1	80013.7	96650.5	115563	82592.2	86354.8	99354.5	77176.8	98121.3
4.39_266.1254n	267.133	4.38545	pos	Threoninyl-Phenylalanine	HMDB0029068	Organic acids and derivatives	Carboxylic acids and derivatives	Amino acids, peptides, and analogues			52.2	69.6	M+H, M+NH4, M+H-H2O	C13H18N2O4	-4.56245	4.55083	0.0262106	0.553072	-0.757288	0.591608	460459	778319	91411.9	363361	543393	481308	529033	754250	838047	731214	1.05075e+06	869550	443265	737084
1.71_203.1382m/z	203.138	1.71437	pos	Isoleucyl-Alanine	HMDB0028900	Organic acids and derivatives	Carboxylic acids and derivatives	Amino acids, peptides, and analogues			40.7	18.8	M+H	C9H18N2O3	-4.2099	4.23256	0.0452591	0.637682	-0.729028	0.60331	499800	828430	44460.8	669133	442790	311519	664840	866060	808843	681048	1.1825e+06	893111	709894	695185
4.94_261.1241m/z	261.124	4.9355	neg	Prolylphenylalanine	HMDB0011179	Organic acids and derivatives	Carboxylic acids and derivatives	Amino acids, peptides, and analogues			42.8	19.7	M-H	C14H18N2O3	-1.33505	3.1471	0.00696764	0.353501	-0.711907	0.610512	205155	336037	46841.2	258175	239268	164423	259248	262975	328353	318758	406708	344225	285998	332184
5.43_316.1658m/z	316.166	5.4267	neg	Leucyl-Tryptophan	HMDB0028940	Organic acids and derivatives	Carboxylic acids and derivatives	Amino acids, peptides, and analogues			45.9	37.2	M-H	C17H23N3O3	-2.69838	1.5558	0.0351218	0.593952	-0.697342	0.616707	60008.7	97305	3215.99	67071.6	54510.6	50408.8	83629	101216	118282	98170.6	106020	93216.7	68289.3	99851.5
5.43_318.1800m/z	318.18	5.43433	pos	Isoleucyl-Tryptophan	HMDB0028918	Organic acids and derivatives	Carboxylic acids and derivatives	Amino acids, peptides, and analogues			54.4	80.6	M+H	C17H23N3O3	-3.84127	4.14242	0.0201586	0.502179	-0.663411	0.631384	424630	672538	52237	495544	459030	366345	503750	670871	779069	650165	705015	674758	553810	672413
4.87_263.1382m/z	263.138	4.86933	pos	Phenylalanylproline	HMDB0011177	Organic acids and derivatives	Carboxylic acids and derivatives	Amino acids, peptides, and analogues			46.9	40.9	M+H	C14H18N2O3	-3.29143	9.98104	0.0242259	0.539335	-0.596767	0.661234	2.90741e+06	4.39694e+06	690450	3.50357e+06	4.30516e+06	2.11331e+06	3.16728e+06	3.66467e+06	3.91348e+06	3.99281e+06	5.04453e+06	4.77062e+06	4.36728e+06	4.29293e+06
4.43_229.1536m/z	229.154	4.42725	pos	Isoleucylproline	HMDB0011174	Organic acids and derivatives	Carboxylic acids and derivatives	Amino acids, peptides, and analogues			49.1	63.2	M+H	C11H20N2O3	-4.4816	10.9094	0.0319521	0.585099	-0.583801	0.667204	3.70844e+06	5.55818e+06	771874	4.56043e+06	5.34721e+06	2.65612e+06	4.1523e+06	4.7627e+06	4.73429e+06	5.39301e+06	6.5214e+06	5.81961e+06	5.86797e+06	5.01282e+06
4.43_227.1392m/z	227.139	4.42523	neg	Leucylproline	HMDB0011175	Organic acids and derivatives	Carboxylic acids and derivatives	Amino acids, peptides, and analogues			46.7	40.5	M-H	C11H20N2O3	-4.22199	3.8382	0.0438363	0.633941	-0.577783	0.669993	503744	751864	97076.7	670960	571018	368418	669830	645159	642945	681517	990901	760670	778018	657136
1.23_187.1069m/z	187.107	1.22828	pos	6-Hydroxydopamine	HMDB0001537	Benzenoids	Phenols	Benzenediols			39.8	8	M+NH4	C8H11NO3	-4.76569	4.45	0.0137896	0.455808	-0.739246	0.599052	412607	688766	90215.3	610429	480073	262182	539769	492973	600257	715143	892349	689184	569942	665723
11.23_277.1439m/z	277.144	11.2312	neg	Monoethylhexyl phthalic acid	HMDB0013248	Benzenoids	Benzene and substituted derivatives	Benzoic acids and derivatives		C03343	47.1	41	M-H	C16H22O4	-2.30775	2.94501	0.00619093	0.333503	-2.10753	0.232044	36072.3	155454	63714.8	34742.9	40785.8	25227.7	20309	31653.5	150441	99477.6	82001.2	147888	137063	315855
1.27_337.0435m/z	337.044	1.26622	neg	Imidazoleacetic acid ribotide	HMDB0006032	Organic oxygen compounds	Organooxygen compounds	Carbohydrates and carbohydrate conjugates	**	C04437	46.6	39.3	M-H	C10H15N2O9P	-2.18252	3.09544	0.00846843	0.381062	-1.32461	0.399256	90850.6	227550	116592	43173.4	128453	82189.5	52950.8	121744	211859	227650	75102.6	196866	299298	354521
12.69_306.2775m/z	306.278	12.6883	pos	Octadecanamide	HMDB0034146	Organic acids and derivatives	Carboximidic acids and derivatives	Carboximidic acids	*	C13846	38.3	0	M+Na	C18H37NO	2.87448	1.04504	0.0439705	0.633975	-1.90058	0.267836	6234.71	23278.1	9387.96	2567.28	6903.33	13223.2	2063.19	3263.31	44853.2	28236.4	3554.74	23500.7	1885.19	37638
0.95_112.9996m/z	113	0.951233	pos	Propionic acid	HMDB0000237	Organic acids and derivatives	Carboxylic acids and derivatives	Carboxylic acids	**	C00163	38.2	0	M+K	C3H6O2	-4.37913	1.66168	0.0118354	0.429397	-1.74737	0.297844	14679.4	49285.5	16204.9	10808.6	9357.68	34363	14599.2	2743	62467.2	83965.8	28708	41313.7	15279.7	63978.5
0.81_146.1169m/z	146.117	0.812717	pos	Cyclohexanecarboxylic acid	HMDB0031342	Organic acids and derivatives	Carboxylic acids and derivatives	Carboxylic acids	**	C09822	46.9	42.1	M+NH4	C7H12O2	-4.89538	4.73963	0.0239149	0.535661	-0.591837	0.663498	691080	1.04157e+06	973150	662342	673312	859369	562171	416136	956243	1.47222e+06	817545	867591	1.2182e+06	917623
4.39_272.1780n	295.164	4.38545	pos	17a-Estradiol	HMDB0000429	Lipids and lipid-like molecules	Steroids and steroid derivatives	Estrane steroids	**	C02537	38.7	0	M+H, M+Na	C18H24O2	1.33027	4.79298	0.00682186	0.352022	-1.03423	0.488275	291000	595976	47973.3	256016	346446	285851	323522	486193	653876	556366	789454	609052	294265	672845
4.89_263.1394m/z	263.139	4.89067	neg	(2E)-N-(4-aminobutyl)-3-(4-hydroxy-3-methoxyphenyl)prop-2-enimidic acid	HMDB0139553	Phenylpropanoids and polyketides	Cinnamic acids and derivatives	Hydroxycinnamic acids and derivatives	**	C10497	44.7	31.2	M-H	C14H20N2O3	-2.75875	2.1599	0.0290988	0.569086	-0.9663	0.511817	73298.5	143212	7017.36	63795.3	25791.4	88643.7	105035	149508	141069	149894	173935	149351	63537.1	181486
4.98_218.1048n	257.068	4.98197	pos	N-Acetylserotonin	HMDB0001238	Organoheterocyclic compounds	Indoles and derivatives	Hydroxyindoles	**	C00978	43.2	24.6	M+H, M+K	C12H14N2O2	-3.53782	2.21023	0.0120772	0.431871	-2.25407	0.209631	16456.6	78502.6	8369.06	1203.8	20246.3	49151	4788.2	14981.3	57766.1	84186	43133.4	49437.8	67698.7	168793
0.95_565.0466m/z	565.047	0.949683	neg	Uridine diphosphate glucose	HMDB0000286	Nucleosides, nucleotides, and analogues	Pyrimidine nucleotides	Pyrimidine nucleotide sugars	**	C00029	38.5	0	M-H	C15H24N2O17P2	-1.98117	3.8797	0.00169281	0.189931	-2.69756	0.154153	33780.5	219135	60153.4	14080.9	22571.5	19513.5	5307.29	81056.3	220543	402218	213879	95005.7	158704	224462
0.95_606.0733m/z	606.073	0.949683	neg	Uridine diphosphate-N-acetylglucosamine	HMDB0000290	Nucleosides, nucleotides, and analogues	Pyrimidine nucleotides	Pyrimidine nucleotide sugars	**	C00043	38.5	0	M-H	C17H27N3O17P2	-1.65652	3.72186	0.00904469	0.390289	-1.99608	0.25068	62323.7	248619	127829	18471.5	32046.5	57987.7	3080.09	134528	210425	446919	246287	118290	121161	348631
1.21_323.0279m/z	323.028	1.21073	neg	Uridine 5'-monophosphate	HMDB0000288	Nucleosides, nucleotides, and analogues	Pyrimidine nucleotides	Pyrimidine ribonucleotides	**	C00105	38.1	0	M-H	C9H13N2O9P	-2.23687	1.04152	6.97718e-05	0.110386	-1.84375	0.278596	4815.53	17285	6655.77	7929.7	2406.32	4804.02	1514.13	5583.24	18803	23580.4	15069.3	18403.3	11725.4	16128.3
4.93_592.2825m/z	592.283	4.92517	pos	<i>para</i>-hydroxyatorvastatin	HMDB0061014	Organoheterocyclic compounds	Pyrroles	Substituted pyrroles			37.6	6.21	M+NH4	C33H35FN2O6	1.34774	2.62131	0.0269798	0.557353	-1.29995	0.406141	64219.7	158122	2.54837e-07	28156.9	92932.1	136274	65013.2	62941.5	144227	160604	25451.4	189619	176467	252362
0.79_276.1542m/z	276.154	0.785033	pos	Glutamyllysine	HMDB0004207	Organic acids and derivatives	Carboxylic acids and derivatives	Amino acids, peptides, and analogues			47.5	48.7	M+H	C11H21N3O5	-4.28105	2.37087	0.0280433	0.562044	0.676278	1.59801	239189	149679	234563	197296	181190	226648	344879	250561	135915	160442	148831	263820	79232.5	109836
0.85_380.0759m/z	380.076	0.8524	neg	S-Formylglutathione	HMDB0001550	Organic acids and derivatives	Carboxylic acids and derivatives	Amino acids, peptides, and analogues	**	C01031	36.7	0	M+FA-H	C11H17N3O7S	-3.09496	1.96617	0.000629323	0.145593	6.78096	109.969	50062.7	455.242	52368.9	7022.67	46945.2	82904.7	49537.8	61596.8	2182.91	548.538	2.54837e-07	2.54837e-07	2.54837e-07	2.54837e-07
8.50_313.2144m/z	313.214	8.49553	pos	4-Androstenediol	HMDB0005849	Lipids and lipid-like molecules	Steroids and steroid derivatives	Androstane steroids		C14210	55.7	83.8	M+Na	C19H30O2	2.19392	2.25263	0.0278298	0.561561	0.997578	1.99665	181205	90754.8	106625	198339	154504	290998	148299	188466	24067	39873.3	130126	168261	128322	53879.7
5.25_288.2080n	289.215	5.25212	pos	Androstanedione	HMDB0000899	Lipids and lipid-like molecules	Steroids and steroid derivatives	Androstane steroids	**	C00674	37.7	0	M+H-H2O, M+H	C19H28O2	-3.20797	1.33641	0.00147384	0.175564	1.95565	3.87889	30565.2	7879.88	28306.4	18333.6	29817.6	34048	42099.3	30786.3	267.587	5942.07	23200.7	2.54837e-07	17868.9	2.54837e-07
10.47_399.3242m/z	399.324	10.4652	pos	5-Nonadecyl-1,3-benzenediol	HMDB0030956	Benzenoids	Phenols	Benzenediols			49.6	58.7	M+Na	C25H44O2	2.32495	2.99914	0.00133217	0.173114	2.30793	4.95171	156645	31634.5	131178	66622.8	163079	271048	132438	175504	14570.4	35695.9	49630.8	20473.8	52069.2	17366.8
10.86_459.3813m/z	459.381	10.8619	pos	2,3-Diaminosalicylic acid	HMDB0013159	Benzenoids	Benzene and substituted derivatives	Benzoic acids and derivatives			44.5	31.8	M+NH4	C25H47NO5	4.59479	5.45749	0.000594106	0.145593	9.48527	716.724	328502	458.339	623346	207172	176155	273177	299715	391450	207.753	475.264	244.164	503.654	1319.2	2.54837e-07
11.03_392.2919n	391.285	11.0315	neg	Chenodeoxycholic acid	HMDB0000518	Lipids and lipid-like molecules	Steroids and steroid derivatives	Bile acids, alcohols and derivatives	**	C02528	49.3	55.2	M-H, M+FA-H, 2M-H	C24H40O4	-1.96312	18.0646	0.0320714	0.585406	0.610999	1.52732	1.63691e+07	1.07176e+07	1.5772e+07	1.33942e+07	1.30975e+07	2.33631e+07	1.14491e+07	2.11389e+07	7.57602e+06	7.23585e+06	1.2014e+07	1.34522e+07	1.05244e+07	1.3503e+07
10.39_437.2900m/z	437.29	10.3855	neg	Hyodeoxycholic acid	HMDB0000733	Lipids and lipid-like molecules	Steroids and steroid derivatives	Bile acids, alcohols and derivatives	*		48.5	45.9	M+FA-H	C24H40O4	-2.2695	4.99699	0.0188055	0.496136	0.866556	1.8233	821707	450669	604856	614022	861658	831951	795155	1.2226e+06	199444	281709	393191	823166	634391	372114
10.39_375.2875m/z	375.288	10.3901	pos	Deoxycholic acid	HMDB0000626	Lipids and lipid-like molecules	Steroids and steroid derivatives	Bile acids, alcohols and derivatives	**	C04483	53.3	76.2	M+H-H2O	C24H40O4	-4.75602	6.12718	0.0156462	0.470528	0.867413	1.82439	1.20361e+06	659732	1.27027e+06	717586	1.17448e+06	1.67294e+06	844022	1.54235e+06	402267	379965	664060	1.02945e+06	899001	583650
10.39_392.2919n	391.285	10.3855	neg	Ursodeoxycholic acid	HMDB0000946	Lipids and lipid-like molecules	Steroids and steroid derivatives	Bile acids, alcohols and derivatives		C07880	41.4	13.4	M-H, 2M-H	C24H40O4	-1.8443	6.73555	0.0155446	0.469011	0.939627	1.91803	1.43007e+06	745593	1.07792e+06	896481	1.60306e+06	1.80146e+06	1.15475e+06	2.04676e+06	378948	406335	750324	1.237e+06	1.08841e+06	612540
8.50_390.2752n	373.272	8.49553	pos	Nutriacholic acid	HMDB0000467	Lipids and lipid-like molecules	Steroids and steroid derivatives	Bile acids, alcohols and derivatives	*		54.9	83.6	M+H-H2O, M+H	C24H38O4	-4.7422	48.411	0.0177326	0.490276	0.954456	1.93785	8.17401e+07	4.21808e+07	5.79717e+07	8.09568e+07	7.49171e+07	1.30074e+08	6.58183e+07	8.07024e+07	1.25335e+07	2.70973e+07	5.35357e+07	7.08978e+07	6.14224e+07	2.75983e+07
11.63_457.3291m/z	457.329	11.6342	pos	3a,7a,12a-Trihydroxy-5b-cholestan-26-al	HMDB0003533	Lipids and lipid-like molecules	Steroids and steroid derivatives	Bile acids, alcohols and derivatives	**	C01301	51.4	61.3	M+Na	C27H46O4	0.718612	3.44751	0.0180612	0.493456	0.962257	1.94836	416063	213545	273197	413291	232305	518822	489375	569386	46624.1	258554	385206	179379	212716	198795
7.25_464.3006m/z	464.301	7.25325	neg	Glycocholic acid	HMDB0000138	Lipids and lipid-like molecules	Steroids and steroid derivatives	Bile acids, alcohols and derivatives	**	C01921	45.5	36.7	M-H	C26H43NO6	-2.52056	1.25856	0.0340376	0.591571	1.13893	2.20218	51914.7	23574.3	14287.5	81008.8	57197.7	46660.7	40626.5	71707.2	8686.03	6817.48	41593.7	38592.9	30337.2	15418.2
10.07_375.2876m/z	375.288	10.071	pos	Isodeoxycholic acid	HMDB0002536	Lipids and lipid-like molecules	Steroids and steroid derivatives	Bile acids, alcohols and derivatives	*	C17661	51.4	69.7	M+H-H2O	C24H40O4	-4.51667	5.51253	0.0450547	0.637624	1.1603	2.23504	892837	399472	1.36186e+06	1.38066e+06	244889	1.15288e+06	563303	653426	130452	246968	823656	454074	399252	342429
9.60_406.2711n	451.269	9.59803	neg	7-Ketodeoxycholic acid	HMDB0000391	Lipids and lipid-like molecules	Steroids and steroid derivatives	Bile acids, alcohols and derivatives	*		53.9	73.8	M+FA-H, 2M-H	C24H38O5	-2.14003	18.1154	0.0078469	0.368406	1.20738	2.30919	8.24743e+06	3.57158e+06	1.02911e+07	4.96196e+06	7.03477e+06	1.3647e+07	6.23e+06	7.31974e+06	2.95888e+06	1.43474e+06	3.68298e+06	3.98369e+06	5.59284e+06	3.77631e+06
9.92_437.2899m/z	437.29	9.9245	neg	Murocholic acid	HMDB0000811	Lipids and lipid-like molecules	Steroids and steroid derivatives	Bile acids, alcohols and derivatives	*	C15515	47.9	44.4	M+FA-H	C24H40O4	-2.36425	4.49201	0.0103451	0.407066	1.38203	2.60635	480700	184434	570482	579847	209743	772553	259772	491803	69879.1	148091	321815	219288	225313	122219
9.12_399.3239m/z	399.324	9.12143	pos	7 alpha,26-Dihydroxy-4-cholesten-3-one	HMDB0012459	Lipids and lipid-like molecules	Steroids and steroid derivatives	Bile acids, alcohols and derivatives	**	C17336	51.8	75.6	M+H-H2O	C27H44O3	-4.39386	1.36369	0.00402554	0.275007	1.74422	3.35015	35979.6	10739.7	21768.7	53655.1	34870	28798.1	28739.7	48046	1234.99	7019.34	21063.1	5178.76	28087	1855.08
4.35_445.0981m/z	445.098	4.34617	neg	5-(3',4',5'-Trihydroxyphenyl)-gamma-valerolactone-3'-O-glucuronide	HMDB0059984	Organic oxygen compounds	Organooxygen compounds	Carbohydrates and carbohydrate conjugates			39.5	5.12	M+FA-H	C17H20O11	-1.61459	1.32946	0.0306088	0.57887	37.1361	1.51034e+11	38489.2	2.54837e-07	1109.58	5865.87	76772	91462	22253.7	33471.8	2.54837e-07	2.54837e-07	2.54837e-07	2.54837e-07	2.54837e-07	2.54837e-07
2.17_253.0822m/z	253.082	2.17093	neg	Formyl-5-hydroxykynurenamine	HMDB0012948	Organic oxygen compounds	Organooxygen compounds	Carbonyl compounds	**	C05647	50.8	61.9	M+FA-H	C10H12N2O3	-3.9546	1.0132	0.000208298	0.129272	1.76784	3.40545	17605.8	5169.89	19105	9176.92	23400.9	20501.2	13414.8	20035.9	6086.09	5239.83	3184.69	5361.61	6176.46	4970.66
1.86_271.0454m/z	271.045	1.86063	neg	Chorismate	HMDB0012199	Organic acids and derivatives	Carboxylic acids and derivatives	Dicarboxylic acids and derivatives	**	C00251	48.4	48.7	M+FA-H	C10H10O6	-2.40031	1.52088	0.000309704	0.129492	4.14879	17.7383	32178.5	1814.07	27104.9	12386.2	35277.2	54950.4	29745.9	33606.1	2053.65	2401.59	1201.39	2419.26	1747.81	1060.74
1.55_160.0961m/z	160.096	1.54748	pos	5-Acetamidovalerate	HMDB0012175	Lipids and lipid-like molecules	Fatty Acyls	Fatty acids and conjugates	**	C03087	49.9	59.9	M+H	C7H13NO3	-4.58083	2.08769	0.0133986	0.451414	1.64347	3.12416	86808.2	27786.1	168511	30963.6	57904.1	107521	73056.3	82892.5	36333.7	34691.8	16299.8	18542.9	27623.8	33224.4
6.61_315.0849m/z	315.085	6.60952	pos	Aflatoxin B2	HMDB0035208	Phenylpropanoids and polyketides	Coumarins and derivatives	Furanocoumarins	**	C16753	47.8	49.8	M+H	C17H14O6	-4.54786	1.70586	0.0265412	0.55456	1.44911	2.73039	76051.3	27853.6	112958	36516.3	140750	87475.1	28778.1	49830.9	22154.6	27101.1	20594.1	34251.2	30913.9	32106.8
7.78_391.2122m/z	391.212	7.7774	neg	Corticosterone	HMDB0001547	Lipids and lipid-like molecules	Steroids and steroid derivatives	Hydroxysteroids	**	C02140	39.1	0	M+FA-H	C21H30O4	-1.24418	1.11545	0.000341476	0.129492	3.25761	9.56396	17887.5	1870.3	14738.4	8045.39	29238.7	20869.1	14207.7	20225.5	2443.18	351.597	1676.11	239.28	3149.03	3362.6
0.88_156.0529n	139.05	0.882	pos	4-Imidazolone-5-propionic acid	HMDB0001014	Organoheterocyclic compounds	Azoles	Imidazoles	**	C03680	52.6	75.1	M+H-H2O, M+NH4	C6H8N2O3	-4.0772	4.81919	0.00803953	0.372895	0.587296	1.50243	921019	613020	805331	875116	715299	971823	1.03372e+06	1.12483e+06	580333	596427	736396	620836	824080	320050
1.23_138.0426n	139.05	1.22828	pos	Urocanic acid	HMDB0000301	Organoheterocyclic compounds	Azoles	Imidazoles	**	C00785	43.2	25.9	M+H-H2O, M+H	C6H6N2O2	-2.15187	4.02341	0.00759935	0.365519	0.614632	1.53117	586856	383274	615933	548716	583910	502183	676056	594338	335694	373726	381422	370041	630802	207956
3.27_240.0504m/z	240.05	3.27143	neg	Leucodopachrome	HMDB0004067	Organoheterocyclic compounds	Indoles and derivatives	Indolecarboxylic acids and derivatives	**	C05604	44.5	37.5	M+FA-H	C9H9NO4	-4.74695	1.39457	0.000734208	0.145593	1.26238	2.3989	41978.2	17498.9	37608.5	27563.9	61869.1	40498	36021.8	48308.1	21347.1	14434.6	16918.7	15471.8	23551	13270.3
11.33_312.2287n	295.225	11.3272	pos	13-L-Hydroperoxylinoleic acid	HMDB0003871	Lipids and lipid-like molecules	Fatty Acyls	Lineolic acids and derivatives	**	C04717	52.2	74.8	M+H-H2O, M+H	C18H32O4	-4.49627	2.56916	0.036563	0.602904	1.34492	2.54016	145629	57330.7	304353	172842	60174.9	70229.2	127218	138957	53667.2	48295.7	80238	41249.5	62035.6	58498.1
11.33_276.2077n	277.215	11.3272	pos	Stearidonic acid	HMDB0006547	Lipids and lipid-like molecules	Fatty Acyls	Lineolic acids and derivatives	**	C16300	52	71.2	M+H-H2O, M+H	C18H28O2	-4.47916	1.98134	0.0399026	0.618293	1.56671	2.96229	80319.9	27114.2	177199	100704	26129	34805.9	71465.9	71615.6	21293.2	21997.4	39758.2	21051.7	31401	27183.4
6.16_245.1385m/z	245.139	6.15592	neg	3-Hydroxydodecanedioic acid	HMDB0000413	Organic acids and derivatives	Hydroxy acids and derivatives	Medium-chain hydroxy acids and derivatives			51.5	63.9	M-H	C12H22O5	-3.73381	2.62121	0.0497562	0.647888	0.357395	1.28111	434334	339029	559315	489212	369246	371144	413185	403902	453564	321113	324060	319104	380777	235555
5.69_435.2224m/z	435.222	5.68845	neg	3-Hydroxysebacic acid	HMDB0000350	Organic acids and derivatives	Hydroxy acids and derivatives	Medium-chain hydroxy acids and derivatives			47.2	45	2M-H	C10H18O5	-2.62763	1.72939	0.0164652	0.477623	5.99537	63.7948	55178.7	864.94	44949.8	14552.7	114098	111134	11304.3	35033.1	1796	941.606	129.045	763.735	88.7947	1470.46
7.06_391.2119m/z	391.212	7.06315	neg	21-Deoxycortisol	HMDB0004030	Lipids and lipid-like molecules	Steroids and steroid derivatives	Pregnane steroids	**	C05497	46.9	41.3	M+FA-H	C21H30O4	-2.11861	1.8349	0.00111537	0.163036	5.55796	47.1099	46799.9	993.419	40622.5	10523.4	81854.9	63148.8	32429.7	52220	808.734	876.239	930.475	648.368	1195.96	1500.74
1.41_137.0452m/z	137.045	1.4086	pos	Hypoxanthine	HMDB0000157	Organoheterocyclic compounds	Imidazopyrimidines	Purines and purine derivatives	**	C00262	42.5	23.8	M+H	C5H4N4O	-4.55239	6.28108	0.00624508	0.33449	1.78627	3.44923	775669	224882	742039	903495	187972	728744	1.35609e+06	735671	262686	69471.3	366408	138451	197635	314639
0.88_289.0672m/z	289.067	0.8802	neg	2-Keto-glutaramic acid	HMDB0001552	Organic acids and derivatives	Keto acids and derivatives	Short-chain keto acids and derivatives	**	C00940	38.4	0	2M-H	C5H7NO4	-1.97798	1.01449	0.0152635	0.465893	0.588451	1.50363	50269.3	33431.9	46550.7	63987.4	31682.8	50677.1	61938.7	46779	34289.4	24435.6	34490.1	35189.1	26081.8	46105.5
1.25_289.0669m/z	289.067	1.25235	neg	Uridine	HMDB0000296	Nucleosides, nucleotides, and analogues	Pyrimidine nucleosides	Unclassified	**	C00299	48.6	50.2	M+FA-H	C9H12N2O6	-3.41006	2.20971	0.0216973	0.513582	0.977377	1.96888	169239	85956.6	126825	274091	88276.4	195689	161648	168902	91673.8	17967.3	114364	66567.7	92092.9	133074
1.76_258.0844n	257.077	1.75648	neg	3-Methyluridine	HMDB0004813	Nucleosides, nucleotides, and analogues	Pyrimidine nucleosides	Unclassified			40.8	23.3	M-H, M+FA-H	C10H14N2O6	-3.00351	3.92645	0.0220363	0.519386	1.14172	2.20643	409442	185567	545429	691935	190567	311513	388700	328506	174841	84754.9	356822	156699	143129	197156
1.74_284.0750n	283.068	1.74187	neg	Xanthosine	HMDB0000299	Nucleosides, nucleotides, and analogues	Purine nucleosides	Unclassified	**	C01762	49.2	50.9	M-H, 2M-H	C10H12N4O6	-2.53644	4.18347	0.029622	0.572372	2.7447	6.70251	304266	45395.8	493644	476499	25854.5	102538	594915	132146	24119.4	11784.8	153494	10711.7	50188.8	22076.7
4.44_236.0556m/z	236.056	4.44142	neg	5-Phenyl-1,3-oxazinane-2,4-dione	HMDB0060400	Benzenoids	Benzene and substituted derivatives	Unclassified	**	C16596	49.1	55	M+FA-H	C10H9NO3	-4.64467	1.71837	0.000681282	0.145593	3.41319	10.653	43191.3	4054.37	47771.8	16144.7	58997.7	69296.6	26899.5	40037.3	4601.11	4487.58	3858.63	3865.4	2902.34	4611.15
10.13_400.3324n	401.339	10.133	pos	Calcidiol	HMDB0003550	Lipids and lipid-like molecules	Steroids and steroid derivatives	Vitamin D and derivatives	**	C01561	45.9	43.1	M+H-H2O, M+H	C27H44O2	-4.41539	1.66691	0.00636748	0.336623	1.03246	2.04552	85597.8	41846.6	74357.4	94561.2	49266.2	132767	90719.1	71915.8	18658.3	38708.4	50094.5	41258.2	58497.3	43862.7

## Sheet: S_V
ID	m/z	Retention time (min)	Ion mode	Metabolites	Compound ID	Super Class	Class	Sub Class	level	kegg	Score	Fragmentation Score	Adducts	Formula	Mass Error (ppm)	VIP	P-value	adj.P-value	log2(FC)	FC	average(S)	average(V)	S1	S2	S3	S4	S5	S6	V1	V2	V3	V4	V5	V6
0.77_273.1198m/z	273.12	0.768917	neg	Glutaminylglutamine	HMDB0028795	Organic acids and derivatives	Carboxylic acids and derivatives	Amino acids, peptides, and analogues			37.8	0	M-H	C10H18N4O5	-2.31794	1.19729	0.00412412	0.337745	-1.65915	0.316627	9361.56	29566.5	8804.31	6876.59	6491.49	9150.71	6298.92	18547.3	37290.5	36967.9	18739.8	46741.6	14956.5	22703
2.91_247.1276m/z	247.128	2.90997	pos	Aspartyl-Leucine	HMDB0028757	Organic acids and derivatives	Carboxylic acids and derivatives	Amino acids, peptides, and analogues			52.2	69.1	M+H	C10H18N2O5	-4.9609	5.29416	0.000343936	0.124597	-1.57592	0.335429	186568	556208	100189	88039.2	254643	79433.8	129696	467409	635354	562213	438695	578252	492495	630237
5.56_316.1659m/z	316.166	5.56377	neg	Tryptophyl-Leucine	HMDB0029087	Organic acids and derivatives	Carboxylic acids and derivatives	Amino acids, peptides, and analogues			42.8	26.9	M-H	C17H23N3O3	-2.51064	1.06882	0.0334995	0.628386	-1.56222	0.33863	10172.3	30039.7	6261.54	11015.7	11286.3	11747.6	8331.31	12391.6	58728.6	16593.2	13500.8	30662.1	12407.4	48346
1.24_269.1595m/z	269.16	1.24208	pos	Histidinyl-Isoleucine	HMDB0028888	Organic acids and derivatives	Carboxylic acids and derivatives	Amino acids, peptides, and analogues			50.1	59.6	M+H	C12H20N4O3	-4.8307	6.36947	0.00135795	0.212934	-1.45828	0.363928	316640	870064	139447	280828	434233	286422	105712	653200	922004	736187	748893	1.0548e+06	561305	1.1972e+06
2.85_261.1432m/z	261.143	2.85437	pos	Glutamylleucine	HMDB0028823	Organic acids and derivatives	Carboxylic acids and derivatives	Amino acids, peptides, and analogues			52	68.2	M+H	C11H20N2O5	-4.90512	6.92924	0.020707	0.557798	-1.43334	0.370273	452225	1.22133e+06	169631	228772	319115	179216	112269	1.70435e+06	1.42375e+06	1.11611e+06	1.62893e+06	1.2677e+06	1.14568e+06	745798
3.13_281.1482m/z	281.148	3.13287	pos	Tyrosyl-Valine	HMDB0029118	Organic acids and derivatives	Carboxylic acids and derivatives	Amino acids, peptides, and analogues			49.5	56.5	M+H	C14H20N2O4	-4.87419	5.91162	0.000522105	0.141518	-1.41784	0.374273	279863	747752	136882	166632	391239	204800	167813	611813	858072	571907	819190	869354	595956	772032
4.47_276.1332m/z	276.133	4.46955	pos	Tryptophyl-Alanine	HMDB0029076	Organic acids and derivatives	Carboxylic acids and derivatives	Amino acids, peptides, and analogues			48.1	50	M+H	C14H17N3O3	-3.79855	1.97849	0.00374412	0.325517	-1.36429	0.388426	36294.8	93440.6	17332	25400.2	56702.3	21126.1	13775.5	83432.5	109014	68249.1	91659.3	107428	60447.2	123846
4.41_263.1412m/z	263.141	4.41332	pos	Leucyl-Methionine	HMDB0028935	Organic acids and derivatives	Carboxylic acids and derivatives	Amino acids, peptides, and analogues			46.3	42	M+H	C11H22N2O3S	-4.67688	4.34804	0.0288978	0.608892	-1.33953	0.395149	195427	494565	108088	129874	110784	224434	36280.4	563100	503722	417452	898462	500891	274214	372649
5.58_352.1642m/z	352.164	5.57938	pos	Tryptophyl-Phenylalanine	HMDB0029090	Organic acids and derivatives	Carboxylic acids and derivatives	Amino acids, peptides, and analogues			46	38	M+H	C20H21N3O3	-3.77831	2.1337	0.00018902	0.103507	-1.31276	0.40255	37515.2	93193.8	17376.8	41603.9	41941.8	51203.6	11804.4	61160.7	115563	82592.2	86354.8	99354.5	77176.8	98121.3
1.81_308.1245m/z	308.124	1.81455	neg	Tyrosyl-Glutamine	HMDB0029103	Organic acids and derivatives	Carboxylic acids and derivatives	Amino acids, peptides, and analogues			47.8	45.7	M-H	C14H19N3O5	-2.31996	1.4517	0.0151731	0.510253	-1.26216	0.416918	23449.6	56245.1	8905.92	17824.9	22400	16137.3	12460	62969.4	61574.6	43561.3	88554.8	62130.9	35930.3	45718.4
5.43_316.1658m/z	316.166	5.4267	neg	Leucyl-Tryptophan	HMDB0028940	Organic acids and derivatives	Carboxylic acids and derivatives	Amino acids, peptides, and analogues			45.9	37.2	M-H	C17H23N3O3	-2.69838	1.96853	0.00837627	0.421412	-1.25076	0.420226	40890.1	97305	15325.7	23261.4	33512.7	31740.1	22579.2	118922	118282	98170.6	106020	93216.7	68289.3	99851.5
1.55_203.1381m/z	203.138	1.54748	pos	Leucyl-Alanine	HMDB0028922	Organic acids and derivatives	Carboxylic acids and derivatives	Amino acids, peptides, and analogues			44	28.1	M+H	C9H18N2O3	-4.62295	5.72807	0.00549198	0.368326	-1.24834	0.420931	333212	791606	218338	196924	335053	289660	150502	808794	894320	719768	1.09541e+06	769164	466938	804042
1.28_259.1525n	258.145	1.28008	neg	Leucyl-Glutamine	HMDB0028927	Organic acids and derivatives	Carboxylic acids and derivatives	Amino acids, peptides, and analogues			46.5	40.4	M-H, M+FA-H	C11H21N3O4	-2.85943	2.34841	0.00723686	0.397475	-1.24662	0.421436	60890.8	144484	26950.8	35728.6	62475.9	49138.5	21441.6	169609	142042	150927	115204	189030	125168	144533
4.22_231.1693m/z	231.169	4.21742	pos	Leucyl-Valine	HMDB0028942	Organic acids and derivatives	Carboxylic acids and derivatives	Amino acids, peptides, and analogues			50.2	58.1	M+H	C11H22N2O3	-4.4753	16.2262	0.0300068	0.614064	-1.24603	0.421607	3.26579e+06	7.74604e+06	1.58337e+06	1.48286e+06	2.42641e+06	1.98088e+06	798548	1.13226e+07	7.1784e+06	6.47184e+06	1.07061e+07	8.83276e+06	7.1867e+06	6.10046e+06
4.97_243.1706m/z	243.171	4.96542	neg	Leucyl-Isoleucine	HMDB0028932	Organic acids and derivatives	Carboxylic acids and derivatives	Amino acids, peptides, and analogues			47.9	45.8	M-H	C12H24N2O3	-3.32504	4.30562	0.0464966	0.671405	-1.23862	0.423776	232084	547656	121033	111800	126164	183236	58226.8	792043	627372	432061	902828	522215	348592	452868
1.31_245.1365n	246.144	1.31135	pos	Isoleucyl-Asparagine	HMDB0028902	Organic acids and derivatives	Carboxylic acids and derivatives	Amino acids, peptides, and analogues			50.3	68.1	M+H-H2O, M+H	C10H19N3O4	-4.38544	6.25655	0.00689617	0.394423	-1.22485	0.427843	425798	995221	338232	256201	403882	265091	169840	1.12154e+06	993192	933868	1.21716e+06	1.26713e+06	693534	866440
2.35_218.1257n	219.133	2.35483	pos	Serylisoleucine	HMDB0029042	Organic acids and derivatives	Carboxylic acids and derivatives	Amino acids, peptides, and analogues			52.4	77.9	M+H-H2O, M+H	C9H18N2O4	-4.54996	7.77855	0.0187807	0.536838	-1.22015	0.429237	754902	1.75871e+06	344899	314304	801754	438272	262115	2.36807e+06	1.77665e+06	1.36422e+06	2.18326e+06	2.11341e+06	1.52899e+06	1.58572e+06
1.71_203.1382m/z	203.138	1.71437	pos	Isoleucyl-Alanine	HMDB0028900	Organic acids and derivatives	Carboxylic acids and derivatives	Amino acids, peptides, and analogues			40.7	18.8	M+H	C9H18N2O3	-4.2099	5.45773	0.013675	0.492329	-1.21215	0.431624	357570	828430	165058	197475	355275	228001	172108	1.0275e+06	808843	681048	1.1825e+06	893111	709894	695185
4.97_245.1850m/z	245.185	4.96762	pos	Isoleucyl-Isoleucine	HMDB0028910	Organic acids and derivatives	Carboxylic acids and derivatives	Amino acids, peptides, and analogues			53.5	74.2	M+H	C12H24N2O3	-3.8165	12.4407	0.0280155	0.601059	-1.21074	0.432048	1.89045e+06	4.37555e+06	1.01273e+06	1.12856e+06	1.25814e+06	1.5734e+06	439652	5.93019e+06	4.85464e+06	3.54019e+06	6.59503e+06	4.46528e+06	3.22053e+06	3.57765e+06
2.70_233.1484m/z	233.148	2.70137	pos	Threoninyl-Isoleucine	HMDB0029064	Organic acids and derivatives	Carboxylic acids and derivatives	Amino acids, peptides, and analogues			55.8	85.8	M+H	C10H20N2O4	-4.95003	11.8628	0.0380198	0.640202	-1.20902	0.432561	1.96098e+06	4.5334e+06	687939	894797	2.0028e+06	758731	468581	6.953e+06	4.11691e+06	3.41362e+06	5.65858e+06	5.33815e+06	4.41217e+06	4.26098e+06
1.80_251.1029m/z	251.103	1.79978	neg	Phenylalanyl-Serine	HMDB0029004	Organic acids and derivatives	Carboxylic acids and derivatives	Amino acids, peptides, and analogues			47.8	45.6	M-H	C12H16N2O4	-3.21367	1.76859	0.0422997	0.664355	-1.18947	0.438463	43560.2	99347.6	16081.3	27954.4	42261.9	38775.1	29548.8	106740	92886.3	72272.9	195742	94247.6	58688.9	82247.3
4.64_295.1641m/z	295.164	4.64015	pos	Tyrosyl-Leucine	HMDB0029109	Organic acids and derivatives	Carboxylic acids and derivatives	Amino acids, peptides, and analogues			51.1	61.7	M+H	C15H22N2O4	-3.82741	4.21828	0.0125583	0.482158	-1.18296	0.440448	229412	520859	64507	130393	264198	129901	146280	641191	536668	360074	612508	597265	433945	584697
3.08_203.1381m/z	203.138	3.07718	pos	Alanyl-Leucine	HMDB0028691	Organic acids and derivatives	Carboxylic acids and derivatives	Amino acids, peptides, and analogues			49.7	63.8	M+H	C9H18N2O3	-4.46828	8.49129	0.0276816	0.600915	-1.15347	0.449542	958851	2.13295e+06	502544	736117	897143	916968	527405	2.17293e+06	2.2381e+06	1.51539e+06	3.77727e+06	2.06778e+06	1.03081e+06	2.16835e+06
0.73_227.1128m/z	227.113	0.729633	pos	Histidinyl-Alanine	HMDB0028878	Organic acids and derivatives	Carboxylic acids and derivatives	Amino acids, peptides, and analogues			37	0	M+H	C9H14N4O3	-4.66623	1.90573	0.00685416	0.393803	-1.14323	0.452745	42624.1	94145.9	24951.2	27145.2	42243.2	56800.7	18671.8	85932.3	107952	90954.4	107036	111412	40445.5	107075
5.43_318.1800m/z	318.18	5.43433	pos	Isoleucyl-Tryptophan	HMDB0028918	Organic acids and derivatives	Carboxylic acids and derivatives	Amino acids, peptides, and analogues			54.4	80.6	M+H	C17H23N3O3	-3.84127	5.09112	0.00426531	0.343934	-1.12997	0.456924	307299	672538	129487	227864	299924	256531	166120	763866	779069	650165	705015	674758	553810	672413
1.33_188.1153n	189.122	1.32525	pos	Alanyl-Valine	HMDB0028700	Organic acids and derivatives	Carboxylic acids and derivatives	Amino acids, peptides, and analogues			51.4	71.3	M+H-H2O, M+H	C8H16N2O3	-4.39321	8.63338	0.0224227	0.57164	-1.12219	0.459394	1.02959e+06	2.24119e+06	653628	533654	974124	735445	344781	2.93591e+06	2.25164e+06	1.79601e+06	3.10327e+06	2.59502e+06	1.62465e+06	2.07656e+06
0.74_174.1109n	175.118	0.7435	pos	L-Arginine	HMDB0000517	Organic acids and derivatives	Carboxylic acids and derivatives	Amino acids, peptides, and analogues	**	C00062	46.3	43.5	M+H, M+K, M+Na	C6H14N4O2	-4.41456	6.36874	0.0459586	0.671405	-1.11864	0.460528	720408	1.56431e+06	315954	246435	581754	376147	1.54426e+06	1.2579e+06	2.06308e+06	1.20501e+06	1.1224e+06	1.59894e+06	694694	2.70175e+06
2.65_249.1256m/z	249.126	2.64558	pos	Valyl-Methionine	HMDB0029133	Organic acids and derivatives	Carboxylic acids and derivatives	Amino acids, peptides, and analogues			52.7	71.5	M+H	C10H20N2O3S	-4.52333	4.35683	0.0448387	0.671405	-1.10821	0.463871	283061	610217	162691	174906	172699	326286	87738.6	774049	496310	516147	1.08573e+06	634918	450671	477521
4.39_266.1254n	267.133	4.38545	pos	Threoninyl-Phenylalanine	HMDB0029068	Organic acids and derivatives	Carboxylic acids and derivatives	Amino acids, peptides, and analogues			52.2	69.6	M+H, M+NH4, M+H-H2O	C13H18N2O4	-4.56245	5.29751	0.0156437	0.518363	-1.09654	0.467636	363970	778319	207393	346079	271278	294404	137226	927438	838047	731214	1.05075e+06	869550	443265	737084
1.27_205.1173m/z	205.117	1.26975	pos	Serylvaline	HMDB0029052	Organic acids and derivatives	Carboxylic acids and derivatives	Amino acids, peptides, and analogues			52.6	70.4	M+H	C8H16N2O4	-4.81419	6.63896	0.00350949	0.321745	-1.0861	0.471034	537461	1.14102e+06	491714	325431	615290	577918	205091	1.00932e+06	1.23896e+06	1.14398e+06	1.22081e+06	1.41606e+06	617226	1.20911e+06
1.59_276.1541m/z	276.154	1.58913	pos	Epsilon-(gamma-Glutamyl)-lysine	HMDB0003869	Organic acids and derivatives	Carboxylic acids and derivatives	Amino acids, peptides, and analogues			45.8	38.9	M+H	C11H21N3O5	-4.79591	4.03084	0.0190131	0.539916	-1.0718	0.475725	240047	504591	110924	159880	266158	143920	78298.8	681100	494087	486715	597681	534762	478013	436290
4.81_276.1333m/z	276.133	4.81285	pos	Alanyltryptophan	HMDB0013209	Organic acids and derivatives	Carboxylic acids and derivatives	Amino acids, peptides, and analogues			52.1	68.8	M+H	C14H17N3O3	-3.60303	2.0149	0.0429299	0.667767	-1.07168	0.475764	62862.7	132130	23832.7	42543.2	50370.6	75258.6	9525.02	175646	126000	105504	215628	127444	99607.7	118596
1.81_253.1171m/z	253.117	1.81148	pos	Alanyl-Tyrosine	HMDB0028699	Organic acids and derivatives	Carboxylic acids and derivatives	Amino acids, peptides, and analogues			49.6	56	M+H	C12H16N2O4	-4.72371	4.06831	0.0303695	0.616276	-1.06254	0.47879	255751	534162	127173	203265	248328	264921	157733	533088	483097	413682	985433	507209	349955	465597
1.35_218.1257n	219.133	1.35302	pos	Threoninyl-Valine	HMDB0029074	Organic acids and derivatives	Carboxylic acids and derivatives	Amino acids, peptides, and analogues			53	81.1	M+H-H2O, M+H	C9H18N2O4	-4.42145	9.42617	0.0128623	0.483414	-1.03992	0.486354	1.30716e+06	2.68766e+06	825207	827425	1.62358e+06	800625	522980	3.24312e+06	2.6548e+06	2.59106e+06	3.1227e+06	2.984e+06	1.83358e+06	2.93983e+06
1.99_217.1537m/z	217.154	1.9922	pos	Valyl-Valine	HMDB0029140	Organic acids and derivatives	Carboxylic acids and derivatives	Amino acids, peptides, and analogues			49.2	52.1	M+H	C10H20N2O3	-4.55553	13.9927	0.0421342	0.664355	-1.02888	0.49009	3.35551e+06	6.84673e+06	2.44525e+06	1.78483e+06	2.71941e+06	2.52694e+06	565685	1.0091e+07	6.05772e+06	5.32004e+06	9.04363e+06	7.45145e+06	7.5043e+06	5.70325e+06
3.13_231.1340m/z	231.134	3.12537	neg	Threoninyl-Leucine	HMDB0029065	Organic acids and derivatives	Carboxylic acids and derivatives	Amino acids, peptides, and analogues			48.9	61.6	M-H	C10H20N2O4	-4.64134	3.6455	0.0176363	0.533876	-1.02644	0.490919	200691	408806	117182	144443	152404	153361	168039	468717	471950	307696	596840	404254	253461	418636
2.80_246.1436m/z	246.144	2.79873	pos	Asparaginyl-Isoleucine	HMDB0028734	Organic acids and derivatives	Carboxylic acids and derivatives	Amino acids, peptides, and analogues			52.6	80.6	M+H	C10H19N3O4	-4.82636	4.7542	0.0195444	0.546127	-1.01411	0.495133	331877	670279	285024	287223	272632	360535	132697	653152	883188	428512	966023	692224	351831	699896
4.26_345.1431m/z	345.143	4.25962	pos	Tyrosyl-Tyrosine	HMDB0029117	Organic acids and derivatives	Carboxylic acids and derivatives	Amino acids, peptides, and analogues			48.9	51.1	M+H	C18H20N2O5	-4.14299	1.89531	0.00389438	0.329219	-0.996001	0.501388	54661	109019	27887.7	57480	69057.6	33166.9	62127	78246.6	107120	102005	115579	142218	56968.9	130225
5.08_304.1644m/z	304.164	5.08153	pos	Valyl-Tryptophan	HMDB0029138	Organic acids and derivatives	Carboxylic acids and derivatives	Amino acids, peptides, and analogues			52.1	69	M+H	C16H21N3O3	-3.78032	3.84167	0.0270073	0.596971	-0.949777	0.517713	254560	491702	121600	176714	233065	265021	71064.5	659898	528181	453872	615231	485782	385370	481776
0.81_191.1017m/z	191.102	0.812717	pos	Alanyl-Threonine	HMDB0028697	Organic acids and derivatives	Carboxylic acids and derivatives	Amino acids, peptides, and analogues			46.4	39.2	M+H	C7H14N2O4	-4.87706	4.27603	0.0492197	0.677645	-0.931747	0.524223	331349	632077	300260	183159	214857	368701	105335	815785	704081	588677	926487	685836	284470	602911
4.43_229.1536m/z	229.154	4.42725	pos	Isoleucylproline	HMDB0011174	Organic acids and derivatives	Carboxylic acids and derivatives	Amino acids, peptides, and analogues			49.1	63.2	M+H	C11H20N2O3	-4.4816	13.4241	0.0130193	0.48378	-0.919331	0.528754	2.93891e+06	5.55818e+06	3.1304e+06	2.66839e+06	1.78614e+06	2.39926e+06	887307	6.76199e+06	4.73429e+06	5.39301e+06	6.5214e+06	5.81961e+06	5.86797e+06	5.01282e+06
2.06_267.1327m/z	267.133	2.06223	pos	Phenylalanyl-Threonine	HMDB0029005	Organic acids and derivatives	Carboxylic acids and derivatives	Amino acids, peptides, and analogues			54.5	80.3	M+H	C13H18N2O4	-4.57003	3.58131	0.0279672	0.600915	-0.835058	0.560561	302458	539563	143525	162982	361710	248687	222535	675306	463711	461887	739955	536105	573769	461950
4.87_263.1382m/z	263.138	4.86933	pos	Phenylalanylproline	HMDB0011177	Organic acids and derivatives	Carboxylic acids and derivatives	Amino acids, peptides, and analogues			46.9	40.9	M+H	C14H18N2O3	-3.29143	10.6907	0.0396444	0.651732	-0.817962	0.567243	2.49413e+06	4.39694e+06	2.19683e+06	2.18924e+06	1.6196e+06	1.86904e+06	814302	6.27579e+06	3.91348e+06	3.99281e+06	5.04453e+06	4.77062e+06	4.36728e+06	4.29293e+06
2.72_188.1153n	189.123	2.71528	pos	Glycylleucine	HMDB0000759	Organic acids and derivatives	Carboxylic acids and derivatives	Amino acids, peptides, and analogues		C02155	51.7	72.4	M+H-H2O, M+H	C8H16N2O3	-4.31817	6.37175	0.038038	0.640202	-0.802218	0.573467	1.08606e+06	1.89385e+06	462764	666213	1.4513e+06	538536	842617	2.55492e+06	1.95557e+06	1.48123e+06	1.98958e+06	2.03373e+06	1.89513e+06	2.00786e+06
1.35_174.0997n	175.107	1.35302	pos	N-Acetylornithine	HMDB0003357	Organic acids and derivatives	Carboxylic acids and derivatives	Amino acids, peptides, and analogues	**	C00437	51.3	63.6	M+H-H2O, M+H	C7H14N2O3	-4.15145	4.76246	0.0218199	0.568623	-0.76292	0.589302	546904	928053	331154	434460	701198	384422	299261	1.13093e+06	917233	848042	1.05591e+06	1.00091e+06	721306	1.02492e+06
3.13_143.1172m/z	143.117	3.13287	pos	N(6)-Methyllysine	HMDB0002038	Organic acids and derivatives	Carboxylic acids and derivatives	Amino acids, peptides, and analogues		C02728	43.3	24.6	M+H-H2O	C7H16N2O2	-4.04577	1.25372	0.0296259	0.613399	-0.761827	0.589749	42967.7	72857.6	16726.2	33486.6	60198.7	22456.7	35134.2	89803.9	72397.8	59713.1	86925.5	73262.3	67481.1	77366.1
1.35_129.1018m/z	129.102	1.35302	pos	D-Lysine	HMDB0003405	Organic acids and derivatives	Carboxylic acids and derivatives	Amino acids, peptides, and analogues	**	C00739	38.4	0	M+H-H2O	C6H14N2O2	-2.94965	1.20543	0.0212308	0.56363	-0.749818	0.594679	33210	55845.3	24469.5	27126.3	34890	32069.2	13228.6	67476.3	56787.5	51494	65408.2	58271.2	41091.1	62019.7
1.44_232.1049n	233.112	1.43637	pos	N2-Succinyl-L-ornithine	HMDB0001199	Organic acids and derivatives	Carboxylic acids and derivatives	Amino acids, peptides, and analogues	**	C03415	49.6	57.2	M+H-H2O, M+H	C9H16N2O5	-4.41069	2.84905	0.0233234	0.578869	-0.681785	0.623394	198382	318230	338505	108788	183519	232904	94801.6	231777	388891	351901	277813	301132	223451	366191
4.39_272.1780n	295.164	4.38545	pos	17a-Estradiol	HMDB0000429	Lipids and lipid-like molecules	Steroids and steroid derivatives	Estrane steroids	**	C02537	38.7	0	M+H, M+Na	C18H24O2	1.33027	5.22486	0.00173628	0.238945	-1.40457	0.377731	225119	595976	74908.4	188065	333769	174919	140733	438318	653876	556366	789454	609052	294265	672845
4.89_263.1394m/z	263.139	4.89067	neg	(2E)-N-(4-aminobutyl)-3-(4-hydroxy-3-methoxyphenyl)prop-2-enimidic acid	HMDB0139553	Phenylpropanoids and polyketides	Cinnamic acids and derivatives	Hydroxycinnamic acids and derivatives	**	C10497	44.7	31.2	M-H	C14H20N2O3	-2.75875	2.56048	0.00625125	0.378546	-1.52259	0.348061	49846.7	143212	14439.9	22660.7	45068.6	48400.9	18025.8	150484	141069	149894	173935	149351	63537.1	181486
4.18_313.1201m/z	313.12	4.175	pos	4-Hydroxy-3-polyprenylbenzoate	HMDB0060388	Lipids and lipid-like molecules	Prenol lipids	Monoterpenoids	**	C18131	40.8	8.16	M+K	C17H22O3	0.264643	1.56265	0.00990862	0.447019	-0.794834	0.57641	56270.5	97622.5	24469.7	49450.8	62679.5	49364.3	72237.8	79421.1	95295.8	75346.5	128365	119554	63206	103968
5.09_426.1543m/z	426.154	5.09157	neg	Tetrahydrofolic acid	HMDB0001846	Organoheterocyclic compounds	Imidazopyrimidines	Purines and purine derivatives	**	C00101	37.5	0	M-H2O-H	C19H23N7O6	2.61127	1.28589	0.0341339	0.630583	-3.11506	0.115418	3758.04	32560.2	5142.81	3543.63	414.054	7101.65	276.407	6069.72	56072	4403.45	70880.8	9778.58	45884.8	8341.79
0.79_257.1008n	275.134	0.785033	pos	5-Methylcytidine	HMDB0000982	Nucleosides, nucleotides, and analogues	Pyrimidine nucleosides	Unclassified			37.9	0	M+H, M+NH4, M+H-H2O	C10H15N3O5	-1.3011	4.17066	0.0438227	0.670945	-1.19795	0.435894	215106	493481	251230	299636	166983	245274	140783	186728	662012	940191	229032	402184	164508	562961
0.80_217.1052n	218.112	0.798867	pos	N-a-Acetylcitrulline	HMDB0000856	Unclassified	Unclassified	Unclassified			47.5	49.2	M+H, M+H-H2O	C8H15N3O4	-4.99717	3.79123	0.0172249	0.527957	-0.892057	0.538845	243661	452191	244730	205618	133955	239800	164486	473376	557176	418222	578611	542712	236924	379499
1.41_146.1645m/z	146.164	1.4086	pos	Spermidine	HMDB0001257	Organic nitrogen compounds	Organonitrogen compounds	Amines	**	C00315	38	0	M+H	C7H19N3	-4.79927	2.53186	0.0131639	0.485398	1.86032	3.63089	154192	42466.6	196383	253038	114231	84130.2	214068	63299.2	77080.5	65537.9	2.54837e-07	616.003	1716.69	109848
0.70_103.1229m/z	103.123	0.701967	pos	Cadaverine	HMDB0002322	Organic nitrogen compounds	Organonitrogen compounds	Amines	**	C01672	50.1	55.4	M+H	C5H14N2	-1.01046	2.59178	0.00475137	0.355761	3.13334	8.77467	120162	13694.2	119865	94144.5	2.54837e-07	131796	178070	197099	4918.72	48589.4	8277.14	8819.93	11560.3	2.54837e-07
0.79_114.0791n	115.086	0.785033	pos	3-Amino-2-piperidone	HMDB0000323	Organic acids and derivatives	Carboxylic acids and derivatives	Amino acids, peptides, and analogues			38.6	0	M+H, M+NH4	C5H10N2O	-2.21826	2.25539	0.0326403	0.625623	0.78719	1.72571	242410	140470	336404	266828	130178	158673	346934	215446	182673	117502	170335	128708	66878.3	176724
2.15_247.1277m/z	247.128	2.14577	pos	gamma-Glutamylvaline	HMDB0011172	Organic acids and derivatives	Carboxylic acids and derivatives	Amino acids, peptides, and analogues			51.6	66	M+H	C10H18N2O5	-4.64285	2.71379	0.0133268	0.486806	0.934765	1.91158	244627	127971	292096	247529	181609	124500	322199	299829	74825.5	84726.4	207227	113107	188143	99797.9
6.37_290.2234n	273.22	6.36677	pos	Dihydrotestosterone	HMDB0002961	Lipids and lipid-like molecules	Steroids and steroid derivatives	Androstane steroids	**	C03917	49.1	53.9	M+H-H2O, M+H	C19H30O2	-4.23596	2.35217	0.0463403	0.671405	1.96409	3.90166	155759	39921.2	281549	101780	14605.6	298989	183814	53814.4	30119.4	28930	68785	2869.94	103002	5820.49
10.47_399.3242m/z	399.324	10.4652	pos	5-Nonadecyl-1,3-benzenediol	HMDB0030956	Benzenoids	Phenols	Benzenediols			49.6	58.7	M+Na	C25H44O2	2.32495	1.77668	0.00852211	0.421412	1.40985	2.65709	84055.6	31634.5	88250.8	54565.9	75738.2	144301	44072.9	97404.8	14570.4	35695.9	49630.8	20473.8	52069.2	17366.8
10.86_459.3813m/z	459.381	10.8619	pos	2,3-Diaminosalicylic acid	HMDB0013159	Benzenoids	Benzene and substituted derivatives	Benzoic acids and derivatives			44.5	31.8	M+NH4	C25H47NO5	4.59479	6.24061	0.0152696	0.512557	10.749	1720.99	788795	458.339	1.71809e+06	564671	63519.8	1.4119e+06	191524	783057	207.753	475.264	244.164	503.654	1319.2	2.54837e-07
9.98_459.3813m/z	459.381	9.98177	pos	trans-2-Tetradecenoylcarnitine	HMDB0013329	Organic acids and derivatives	Hydroxy acids and derivatives	Beta hydroxy acids and derivatives	*		45.6	37.7	M+NH4	C25H47NO5	4.55859	4.92021	0.00096422	0.184139	8.1052	275.364	360604	1309.55	173348	521547	333728	590314	110929	433756	768.413	6258.93	2.54837e-07	2.54837e-07	2.54837e-07	829.978
11.96_443.3501m/z	443.35	11.9565	pos	3 alpha,7 alpha,26-Trihydroxy-5beta-cholestane	HMDB0012455	Lipids and lipid-like molecules	Steroids and steroid derivatives	Bile acids, alcohols and derivatives	**	C05444	53.1	71.9	M+Na	C27H48O3	1.15262	1.60925	0.0322083	0.625623	0.571504	1.48607	124920	84060.6	127289	103449	139600	156329	156949	65904.3	54492.7	114003	84869.9	93517.3	76624.3	80856
10.07_449.3126n	450.319	10.071	pos	Deoxycholic acid glycine conjugate	HMDB0000631	Lipids and lipid-like molecules	Steroids and steroid derivatives	Bile acids, alcohols and derivatives	*	C05464	49.1	59	M+H-H2O, M+H	C26H43NO5	-3.31251	1.43327	0.0486547	0.674384	0.655112	1.57474	88104.8	55948.8	43053.8	100957	90585.9	58365.5	133488	102178	35923.4	45343.7	61751.1	58980.6	70168.6	63525.6
8.74_431.3137m/z	431.314	8.73745	pos	7alpha-Hydroxy-3-oxo-4-cholestenoate	HMDB0012458	Lipids and lipid-like molecules	Steroids and steroid derivatives	Bile acids, alcohols and derivatives	**	C17337	53.2	75.8	M+H	C27H42O4	-4.40172	3.23672	0.0382205	0.641085	0.84573	1.79717	418866	233069	497054	410505	269275	574486	442742	319130	106306	151335	207007	255104	529227	149435
10.60_401.3395m/z	401.34	10.5977	pos	7-a,27-Dihydroxycholesterol	HMDB0006281	Lipids and lipid-like molecules	Steroids and steroid derivatives	Bile acids, alcohols and derivatives	**	C06341	37.3	0	M+H-H2O	C27H46O3	-4.46079	1.38692	0.0123255	0.480803	2.88856	7.40532	43330.1	5851.21	94220.8	32037	16525.7	59211.7	16485.7	41499.7	1328.4	14313.3	7372.65	3207.01	7835.73	1050.13
10.60_419.3500m/z	419.35	10.5977	pos	20a,22b-Dihydroxycholesterol	HMDB0006763	Lipids and lipid-like molecules	Steroids and steroid derivatives	Bile acids, alcohols and derivatives	**	C05501	37.2	0	M+H	C27H46O3	-4.77217	1.486	0.000779685	0.162533	3.79191	13.8509	35889	2591.1	58843.8	35444.2	26525.4	52988.1	15783.9	25748.7	2.54837e-07	8026.3	829.754	2.54837e-07	5847.47	843.052
11.58_377.3032m/z	377.303	11.5763	pos	Isolithocholic acid	HMDB0000717	Lipids and lipid-like molecules	Steroids and steroid derivatives	Bile acids, alcohols and derivatives	*	C17658	46.7	44.8	M+H	C24H40O3	-4.83005	2.04088	0.034378	0.631382	12.5637	6053.96	95612.6	15.7934	253320	56390.3	6577.02	162283	13279.5	81825.7	2.54837e-07	2.54837e-07	2.54837e-07	2.54837e-07	94.7604	2.54837e-07
0.83_113.0838n	131.117	0.826583	pos	Epsilon-caprolactam	HMDB0062769	Organoheterocyclic compounds	Lactams	Caprolactams	**	C06593	46.6	38.1	M+H, M+NH4	C6H11NO	-1.9999	5.47041	0.03675	0.636361	1.43782	2.7091	1.16552e+06	430223	1.98923e+06	1.91915e+06	171859	1.1191e+06	1.06468e+06	729082	649804	812131	128489	279250	215346	496320
0.73_188.1749m/z	188.175	0.729633	pos	N1-Acetylspermidine	HMDB0001276	Organic acids and derivatives	Carboximidic acids and derivatives	Carboximidic acids	*	C00612	47.6	47	M+H	C9H21N3O	-4.502	4.87798	0.0178899	0.53517	1.42031	2.67644	718715	268534	721875	821160	300741	1.33876e+06	758378	371382	378391	419142	137686	180428	186794	308765
1.23_145.1329m/z	145.133	1.22828	pos	N-Acetylcadaverine	HMDB0002284	Organic acids and derivatives	Carboxylic acids and derivatives	Carboxylic acid derivatives			52.4	69.2	M+H	C7H16N2O	-4.20438	5.75385	0.0407922	0.656127	2.00066	4.00183	872860	218115	799615	1.54321e+06	60163.1	791788	1.71337e+06	329011	139690	634159	106523	156680	142335	129305
11.66_423.3601m/z	423.36	11.6624	pos	Campesterol	HMDB0002869	Lipids and lipid-like molecules	Steroids and steroid derivatives	Ergostane steroids	**	C01789	53	71.6	M+Na	C28H48O	0.987027	1.70778	0.00569879	0.372235	1.03822	2.05369	96923.4	47194.8	132998	79629.6	85878.9	106476	73725.6	102832	52092.9	84868.2	22895.4	69390.7	14427.5	39494.3
9.31_421.3445m/z	421.344	9.30963	pos	Brassicasterol	HMDB0011181	Lipids and lipid-like molecules	Steroids and steroid derivatives	Ergostane steroids	**	C08813	48.9	53.9	M+Na	C28H46O	1.00788	1.9053	0.000542306	0.142652	1.63787	3.11206	69704.6	22398.2	49606.3	83716.6	87609.5	53798.2	76698.8	66798	29922.4	36836.7	3772.4	16379.9	3625.26	43852.7
11.08_315.2532m/z	315.253	11.0801	neg	Pelargonic acid	HMDB0000847	Lipids and lipid-like molecules	Fatty Acyls	Fatty acids and conjugates	*	C01601	40.7	14.8	2M-H	C9H18O2	-2.83139	2.04949	0.0459915	0.671405	0.755987	1.68879	253060	149847	374573	223402	132950	343612	139302	304520	125784	105929	208914	133292	186719	138444
12.31_283.2618m/z	283.262	12.3091	pos	Vaccenic acid	HMDB0003231	Lipids and lipid-like molecules	Fatty Acyls	Fatty acids and conjugates	*	C08367	52.1	69.1	M+H	C18H34O2	-4.7917	3.79096	0.0405715	0.655626	0.836612	1.78585	722589	404619	1.36673e+06	484572	587419	689953	534825	672035	442385	455362	453820	298704	419589	357853
12.29_299.2584m/z	299.258	12.2947	neg	2-Hydroxystearic acid	HMDB0062549	Lipids and lipid-like molecules	Fatty Acyls	Fatty acids and conjugates	*	C03045	41.8	15.1	M-H	C18H36O3	-2.63373	1.80701	0.0328127	0.625623	0.93424	1.91088	140938	73755.4	254099	84936.1	114963	111685	104036	175910	76106.3	61484.2	103667	55910.9	91026.8	54337.4
1.55_160.0961m/z	160.096	1.54748	pos	5-Acetamidovalerate	HMDB0012175	Lipids and lipid-like molecules	Fatty Acyls	Fatty acids and conjugates	**	C03087	49.9	59.9	M+H	C7H13NO3	-4.58083	1.43466	0.00279589	0.293131	1.07089	2.10073	58371	27786.1	72701.5	48217.8	35266.6	70752.9	76260.9	47026.4	36333.7	34691.8	16299.8	18542.9	27623.8	33224.4
0.79_341.1307n	342.138	0.785033	pos	Lactosamine	HMDB0006591	Lipids and lipid-like molecules	Fatty Acyls	Fatty acyl glycosides	**	C00203	37.7	0	M+H-H2O, M+H	C12H23NO10	-4.40094	3.11647	0.0206883	0.557798	1.02218	2.03098	371346	182841	593997	417072	436253	341834	272014	166905	274722	272195	115164	142646	83513	208804
3.27_240.0504m/z	240.05	3.27143	neg	Leucodopachrome	HMDB0004067	Organoheterocyclic compounds	Indoles and derivatives	Indolecarboxylic acids and derivatives	**	C05604	44.5	37.5	M+FA-H	C9H9NO4	-4.74695	1.456	0.000346396	0.124597	1.46306	2.75692	48243.1	17498.9	42877.2	64955.9	44101.2	57170.3	26206.3	54147.9	21347.1	14434.6	16918.7	15471.8	23551	13270.3
11.33_312.2287n	295.225	11.3272	pos	13-L-Hydroperoxylinoleic acid	HMDB0003871	Lipids and lipid-like molecules	Fatty Acyls	Lineolic acids and derivatives	**	C04717	52.2	74.8	M+H-H2O, M+H	C18H32O4	-4.49627	1.64444	0.0263332	0.592988	0.979392	1.97163	113035	57330.7	183505	121641	54316.4	148376	112970	57403.1	53667.2	48295.7	80238	41249.5	62035.6	58498.1
11.33_276.2077n	277.215	11.3272	pos	Stearidonic acid	HMDB0006547	Lipids and lipid-like molecules	Fatty Acyls	Lineolic acids and derivatives	**	C16300	52	71.2	M+H-H2O, M+H	C18H28O2	-4.47916	1.23395	0.0251626	0.590654	1.09686	2.13888	57994	27114.2	92511.6	65739.2	24404.1	80312.6	58351.7	26644.7	21293.2	21997.4	39758.2	21051.7	31401	27183.4
5.69_435.2224m/z	435.222	5.68845	neg	3-Hydroxysebacic acid	HMDB0000350	Organic acids and derivatives	Hydroxy acids and derivatives	Medium-chain hydroxy acids and derivatives			47.2	45	2M-H	C10H18O5	-2.62763	1.6422	0.0052771	0.361891	5.60748	48.7552	42170.4	864.94	1238.09	80143.5	60857.2	32972.5	23272	54538.9	1796	941.606	129.045	763.735	88.7947	1470.46
1.41_107.0490m/z	107.049	1.4086	pos	Guaiacol	HMDB0001398	Benzenoids	Phenols	Methoxyphenols	*	C15572	40.6	10	M+H-H2O	C7H8O2	-1.24164	2.24313	0.00753961	0.402286	1.06359	2.09012	154175	73763.4	181238	198863	130590	107814	207172	99370	90664.4	95037.6	43049.1	50804	37622	125403
1.35_296.0992m/z	296.099	1.35118	neg	Deoxyadenosine	HMDB0000101	Nucleosides, nucleotides, and analogues	Purine nucleosides	Purine 2'-deoxyribonucleosides	**	C00559	41.6	17.9	M+FA-H	C10H13N5O3	-3.19177	1.08993	0.0229006	0.576032	1.28394	2.43503	41524.8	17053.1	61966.8	39530	10280.8	48110.2	31154.8	58106	26389.3	1995.72	20445.9	16441.6	31529.5	5516.43
7.51_480.2574m/z	480.257	7.5108	pos	6-Dehydrotestosterone glucuronide	HMDB0010337	Organoheterocyclic compounds	Diazines	Pyrimidines and pyrimidine derivatives	**	C00178	37.9	0	M+NH4	C25H34O8	-3.81755	1.54486	0.00607204	0.378546	6.99408	127.476	29706.2	233.034	8521.1	7188.8	48352.9	28707.8	58948.3	26518.3	22.1207	16.5925	2.54837e-07	288.926	59.3754	1011.19
10.69_439.3552m/z	439.355	10.6875	pos	Gamma-Tocopherol	HMDB0001492	Lipids and lipid-like molecules	Prenol lipids	Quinone and hydroquinone lipids	**	C02483	46.9	45.9	M+Na	C28H48O2	1.41176	2.15475	0.00627564	0.378546	1.45718	2.74571	122055	44452.8	131432	144497	40554.8	147508	169162	99172.9	47098.4	95080.4	12942	34088.6	18015.2	59492.3
11.91_466.3425n	467.35	11.9061	pos	Vitamin K1 2,3-epoxide	HMDB0002972	Lipids and lipid-like molecules	Prenol lipids	Quinone and hydroquinone lipids	**	C05849	36.8	0	M+H-H2O, M+H	C31H46O3	-4.67783	1.19293	0.000119012	0.0882164	10.0697	1074.72	16171.1	15.0469	10706.9	14281	25166.9	9341.51	23093.3	14437.2	2.54837e-07	81.6677	2.54837e-07	3.32757	2.54837e-07	5.28586
10.12_459.3810m/z	459.381	10.1169	pos	Dodecanedioylcarnitine	HMDB0013327	Organic acids and derivatives	Carboxylic acids and derivatives	Tricarboxylic acids and derivatives			38.8	3.4	M+NH4	C25H47NO5	3.86775	3.419	0.00175031	0.238945	7.06043	133.475	183567	1375.29	94659.2	244055	138323	323416	49664.1	251286	1580.61	6403.87	2.54837e-07	2.54837e-07	267.257	2.54837e-07
1.88_239.0665m/z	239.066	1.87703	neg	Imidazoleacetic acid riboside	HMDB0002331	Nucleosides, nucleotides, and analogues	Imidazole ribonucleosides and ribonucleotides	Unclassified	**	C05131	42.9	36.8	M-H2O-H	C10H14N2O6	-3.41437	1.02074	0.00247555	0.282705	0.745275	1.67629	39700.4	23683.5	46041	47226.3	39969.2	47526.3	31944.8	25495	25798.8	24541.1	18140.7	28080.3	21922.2	23617.8
1.30_268.1027m/z	268.103	1.29748	pos	Adenosine	HMDB0000050	Nucleosides, nucleotides, and analogues	Purine nucleosides	Unclassified	**	C00212	42.8	22.8	M+H	C10H13N5O4	-4.94662	4.58913	0.0473416	0.671728	0.876524	1.83595	863429	470291	1.31245e+06	783848	594323	936688	1.09753e+06	455728	616728	201411	228502	264797	903566	606741
12.00_379.2825m/z	379.282	12.0048	pos	2-Arachidonylglycerol	HMDB0004666	Lipids and lipid-like molecules	Endocannabinoids	Unclassified	**	C13856	54.7	83.5	M+H	C23H38O4	-4.78863	1.25798	0.00868144	0.423594	1.89484	3.71881	35606.7	9574.75	70437.4	18961.1	32536.2	41928.5	24291.7	25485.4	11512.9	5556.75	7761.14	7196.11	19885.6	5535.97
